# Supplementary material for: Identification of Evolutionarily Conserved Exons as Regulated Targets for the Splicing Activator Tra2β in Development
Source: PLoS Genet. 2011 Dec 15;7(12):e1002390. doi: 10.1371/journal.pgen.1002390 (PMC3240583; doi:10.1371/journal.pgen.1002390)
Supplement: Dataset S1 — BED file containing the Tra2β CLIP tag sequences and their location in the mouse genome (mm9). This bed file can be saved and added as an optional track on the UCSC mouse genome browser (http://genome.ucsc.edu/). To load this BED file on the UCSC genome browser, use the “manage custom tracks” button under genomes. Alternatively, the bed file can be visualised by up loading the link http://research.ncl.ac.uk/ElliottGroup/UCSC/hub.txt into the My Hubs textbox in the UCSC Track Hubs menu. (TXT) [file pgen.1002390.s001.txt]

track name="experiment 1" visibility=2 itemRgb="On"
chr1	3895278	3895313	_1	40	+	3895278	3895313	128,128,128
chr1	3937086	3937113	_1	40	+	3937086	3937113	128,128,128
chr1	3947009	3947037	_1	40	+	3947009	3947037	128,128,128
chr1	4132907	4132945	_3	40	-	4132907	4132945	128,128,128
chr1	4233498	4233537	_1	40	-	4233498	4233537	128,128,128
chr1	4301751	4301796	_5	10	-	4301751	4301796	0,255,0
chr1	4338570	4338614	_6	12	-	4338570	4338614	0,0,255
chr1	4586415	4586440	_1	40	+	4586415	4586440	128,128,128
chr1	4600813	4600857	_7	40	+	4600813	4600857	128,128,128
chr1	4601028	4601066	_3	40	+	4601028	4601066	128,128,128
chr1	4766509	4766555	_4	12	-	4766509	4766555	0,0,255
chr1	4789199	4789239	_2	40	-	4789199	4789239	128,128,128
chr1	4822404	4822447	_1	12	+	4822404	4822447	0,0,255
chr1	4822545	4822582	_8	10	+	4822545	4822582	0,255,0
chr1	4827082	4827116	_3	12	+	4827082	4827116	0,0,255
chr1	4834095	4834128	_1	10	+	4834095	4834128	0,255,0
chr1	4840415	4840465	_2	40	+	4840415	4840465	128,128,128
chr1	4847056	4847097	_5	40	+	4847056	4847097	128,128,128
chr1	4868094	4868143	_6	12	+	4868094	4868143	0,0,255
chr1	4869576	4869611	_5	10	+	4869576	4869611	0,255,0
chr1	4879600	4879642	_2	12	+	4879600	4879642	0,0,255
chr1	4896788	4896836	_2	40	+	4896788	4896836	128,128,128
chr1	5080117	5080152	_1	10	+	5080117	5080152	0,255,0
chr1	5091178	5091225	_1	22	-	5091178	5091225	0,0,128
chr1	5119529	5119566	_3	10	+	5119529	5119566	0,255,0
chr1	5123261	5123304	_6	12	+	5123261	5123304	0,0,255
chr1	5134016	5134050	_3	10	+	5134016	5134050	0,255,0
chr1	5841251	5841289	_1	40	+	5841251	5841289	128,128,128
chr1	6033956	6033987	_1	40	+	6033956	6033987	128,128,128
chr1	6200612	6200662	_3	40	-	6200612	6200662	128,128,128
chr1	6204177	6204228	_1	40	-	6204177	6204228	128,128,128
chr1	6204190	6204225	_1	40	-	6204190	6204225	128,128,128
chr1	6204755	6204795	_6	12	+	6204755	6204795	0,0,255
chr1	6211084	6211119	_5	10	+	6211084	6211119	0,255,0
chr1	6222441	6222473	_1	10	+	6222441	6222473	0,255,0
chr1	6230136	6230174	_2	12	+	6230136	6230174	0,0,255
chr1	6234269	6234303	_2	11	+	6234269	6234303	255,0,0
chr1	6234891	6234939	_5	12	+	6234891	6234939	0,0,255
chr1	6234901	6234957	_1	12	+	6234901	6234957	0,0,255
chr1	6237784	6237821	_2	12	+	6237784	6237821	0,0,255
chr1	6238457	6238493	_2	12	+	6238457	6238493	0,0,255
chr1	6238475	6238511	_1	12	+	6238475	6238511	0,0,255
chr1	6238839	6238871	_2	12	+	6238839	6238871	0,0,255
chr1	6240055	6240094	_4	12	+	6240055	6240094	0,0,255
chr1	6252928	6252964	_1	12	+	6252928	6252964	0,0,255
chr1	6253111	6253158	_5	12	+	6253111	6253158	0,0,255
chr1	6268276	6268309	_1	40	+	6268276	6268309	128,128,128
chr1	6272507	6272547	_2	40	+	6272507	6272547	128,128,128
chr1	6447211	6447253	_1	40	-	6447211	6447253	128,128,128
chr1	7080495	7080532	_2	10	+	7080495	7080532	0,255,0
chr1	7116223	7116266	_1	20	-	7116223	7116266	0,0,0
chr1	7904519	7904552	_2	40	-	7904519	7904552	128,128,128
chr1	8309321	8309360	_1	40	-	8309321	8309360	128,128,128
chr1	8359824	8359873	_4	10	-	8359824	8359873	0,255,0
chr1	8455562	8455600	_4	12	-	8455562	8455600	0,0,255
chr1	8472714	8472755	_1	10	-	8472714	8472755	0,255,0
chr1	8502499	8502533	_1	20	+	8502499	8502533	0,0,0
chr1	9514018	9514065	_11	40	-	9514018	9514065	128,128,128
chr1	9533447	9533474	_1	40	-	9533447	9533474	128,128,128
chr1	9564224	9564256	_2	10	+	9564224	9564256	0,255,0
chr1	9566291	9566338	_3	12	+	9566291	9566338	0,0,255
chr1	9659475	9659519	_7	12	-	9659475	9659519	0,0,255
chr1	9659544	9659584	_4	12	-	9659544	9659584	0,0,255
chr1	9662359	9662402	_5	12	-	9662359	9662402	0,0,255
chr1	9662675	9662707	_2	12	-	9662675	9662707	0,0,255
chr1	9665543	9665586	_6	10	-	9665543	9665586	0,255,0
chr1	9666148	9666186	_2	12	-	9666148	9666186	0,0,255
chr1	9669381	9669420	_2	10	-	9669381	9669420	0,255,0
chr1	9671863	9671895	_1	12	-	9671863	9671895	0,0,255
chr1	9673197	9673233	_1	12	-	9673197	9673233	0,0,255
chr1	9735606	9735639	_1	12	-	9735606	9735639	0,0,255
chr1	9736881	9736928	_6	12	-	9736881	9736928	0,0,255
chr1	9742538	9742581	_13	12	+	9742538	9742581	0,0,255
chr1	9760842	9760880	_2	10	+	9760842	9760880	0,255,0
chr1	9840992	9841026	_1	10	+	9840992	9841026	0,255,0
chr1	9861712	9861751	_3	12	+	9861712	9861751	0,0,255
chr1	9867914	9867956	_4	10	+	9867914	9867956	0,255,0
chr1	9888999	9889028	_1	12	+	9888999	9889028	0,0,255
chr1	9899554	9899598	_15	10	+	9899554	9899598	0,255,0
chr1	9925145	9925173	_2	40	-	9925145	9925173	128,128,128
chr1	9932550	9932584	_2	10	-	9932550	9932584	0,255,0
chr1	9932550	9932592	_6	10	-	9932550	9932592	0,255,0
chr1	9968900	9968942	_4	11	-	9968900	9968942	255,0,0
chr1	9969006	9969043	_1	11	-	9969006	9969043	255,0,0
chr1	9984250	9984294	_6	10	-	9984250	9984294	0,255,0
chr1	9985221	9985268	_4	11	-	9985221	9985268	255,0,0
chr1	10032734	10032774	_6	20	-	10032734	10032774	0,0,0
chr1	10048809	10048845	_1	11	+	10048809	10048845	255,0,0
chr1	10048816	10048856	_4	11	+	10048816	10048856	255,0,0
chr1	10048858	10048890	_2	11	+	10048858	10048890	255,0,0
chr1	10055400	10055428	_2	12	+	10055400	10055428	0,0,255
chr1	10065617	10065663	_11	10	+	10065617	10065663	0,255,0
chr1	10072387	10072443	_1	12	+	10072387	10072443	0,0,255
chr1	10074441	10074485	_3	10	+	10074441	10074485	0,255,0
chr1	10075960	10076000	_1	12	+	10075960	10076000	0,0,255
chr1	10094334	10094377	_1	12	+	10094334	10094377	0,0,255
chr1	10118141	10118189	_9	10	+	10118141	10118189	0,255,0
chr1	10127509	10127554	_10	40	+	10127509	10127554	128,128,128
chr1	10129249	10129292	_3	10	-	10129249	10129292	0,255,0
chr1	10131648	10131694	_8	12	-	10131648	10131694	0,0,255
chr1	10150019	10150054	_4	11	-	10150019	10150054	255,0,0
chr1	10151950	10151990	_2	10	-	10151950	10151990	0,255,0
chr1	10153736	10153766	_2	10	-	10153736	10153766	0,255,0
chr1	10174498	10174534	_2	12	-	10174498	10174534	0,0,255
chr1	10176985	10177024	_4	10	-	10176985	10177024	0,255,0
chr1	10178850	10178883	_3	12	-	10178850	10178883	0,0,255
chr1	10184328	10184371	_5	12	-	10184328	10184371	0,0,255
chr1	10189905	10189944	_6	12	-	10189905	10189944	0,0,255
chr1	10189920	10189951	_2	12	-	10189920	10189951	0,0,255
chr1	10193191	10193229	_4	10	-	10193191	10193229	0,255,0
chr1	10199560	10199601	_7	12	-	10199560	10199601	0,0,255
chr1	10206014	10206050	_1	12	-	10206014	10206050	0,0,255
chr1	10222006	10222044	_2	10	-	10222006	10222044	0,255,0
chr1	10223564	10223591	_2	40	+	10223564	10223591	128,128,128
chr1	10232102	10232137	_1	40	-	10232102	10232137	128,128,128
chr1	10312338	10312373	_2	40	-	10312338	10312373	128,128,128
chr1	10335412	10335451	_2	10	-	10335412	10335451	0,255,0
chr1	10358821	10358856	_2	10	-	10358821	10358856	0,255,0
chr1	10370262	10370299	_4	10	-	10370262	10370299	0,255,0
chr1	10403316	10403351	_2	10	-	10403316	10403351	0,255,0
chr1	10439580	10439611	_1	10	-	10439580	10439611	0,255,0
chr1	10876918	10876959	_1	40	-	10876918	10876959	128,128,128
chr1	11317974	11318014	_4	40	+	11317974	11318014	128,128,128
chr1	11332707	11332746	_2	40	+	11332707	11332746	128,128,128
chr1	11361207	11361247	_3	40	+	11361207	11361247	128,128,128
chr1	11363399	11363433	_1	40	+	11363399	11363433	128,128,128
chr1	11393246	11393294	_6	40	+	11393246	11393294	128,128,128
chr1	11405348	11405389	_7	10	+	11405348	11405389	0,255,0
chr1	11864614	11864656	_7	10	+	11864614	11864656	0,255,0
chr1	11869012	11869049	_1	10	+	11869012	11869049	0,255,0
chr1	11914234	11914279	_1	20	-	11914234	11914279	0,0,0
chr1	12443295	12443339	_3	40	-	12443295	12443339	128,128,128
chr1	12460722	12460744	_6	40	-	12460722	12460744	128,128,128
chr1	12461160	12461196	_8	40	-	12461160	12461196	128,128,128
chr1	12486664	12486693	_1	40	-	12486664	12486693	128,128,128
chr1	12500319	12500360	_4	40	-	12500319	12500360	128,128,128
chr1	12715589	12715630	_3	10	+	12715589	12715630	0,255,0
chr1	12776765	12776805	_3	10	+	12776765	12776805	0,255,0
chr1	12792427	12792472	_5	10	+	12792427	12792472	0,255,0
chr1	12828517	12828558	_2	12	+	12828517	12828558	0,0,255
chr1	13060533	13060570	_3	40	+	13060533	13060570	128,128,128
chr1	13077803	13077853	_1	40	+	13077803	13077853	128,128,128
chr1	13127417	13127455	_2	40	-	13127417	13127455	128,128,128
chr1	13139013	13139053	_2	12	-	13139013	13139053	0,0,255
chr1	13152268	13152312	_8	12	-	13152268	13152312	0,0,255
chr1	13156991	13157043	_1	11	-	13156991	13157043	255,0,0
chr1	13164708	13164754	_4	12	-	13164708	13164754	0,0,255
chr1	13165090	13165136	_1	12	-	13165090	13165136	0,0,255
chr1	13167058	13167085	_1	10	-	13167058	13167085	0,255,0
chr1	13169959	13170000	_1	10	-	13169959	13170000	0,255,0
chr1	13170628	13170662	_5	12	-	13170628	13170662	0,0,255
chr1	13174315	13174361	_3	11	-	13174315	13174361	255,0,0
chr1	13211131	13211176	_11	10	-	13211131	13211176	0,255,0
chr1	13211442	13211475	_1	12	-	13211442	13211475	0,0,255
chr1	13214727	13214769	_3	12	-	13214727	13214769	0,0,255
chr1	13221570	13221614	_3	10	-	13221570	13221614	0,255,0
chr1	13235017	13235053	_2	10	-	13235017	13235053	0,255,0
chr1	13236279	13236320	_3	10	-	13236279	13236320	0,255,0
chr1	13245734	13245775	_6	10	-	13245734	13245775	0,255,0
chr1	13317452	13317485	_1	10	-	13317452	13317485	0,255,0
chr1	13354795	13354837	_1	20	+	13354795	13354837	0,0,0
chr1	13374500	13374550	_1	40	-	13374500	13374550	128,128,128
chr1	13605965	13605996	_1	40	-	13605965	13605996	128,128,128
chr1	13698458	13698500	_1	40	+	13698458	13698500	128,128,128
chr1	13716626	13716661	_1	40	-	13716626	13716661	128,128,128
chr1	13839485	13839536	_4	40	+	13839485	13839536	128,128,128
chr1	13890465	13890499	_1	40	+	13890465	13890499	128,128,128
chr1	13900037	13900085	_1	40	+	13900037	13900085	128,128,128
chr1	13907319	13907357	_1	40	+	13907319	13907357	128,128,128
chr1	13907356	13907395	_2	40	+	13907356	13907395	128,128,128
chr1	13907359	13907398	_3	40	+	13907359	13907398	128,128,128
chr1	13923267	13923310	_6	40	+	13923267	13923310	128,128,128
chr1	13963441	13963476	_1	40	+	13963441	13963476	128,128,128
chr1	13963726	13963759	_1	40	+	13963726	13963759	128,128,128
chr1	13996473	13996511	_1	40	+	13996473	13996511	128,128,128
chr1	14006846	14006897	_3	40	+	14006846	14006897	128,128,128
chr1	14045484	14045521	_1	40	+	14045484	14045521	128,128,128
chr1	14097677	14097719	_1	40	+	14097677	14097719	128,128,128
chr1	14373395	14373428	_1	40	-	14373395	14373428	128,128,128
chr1	14423220	14423267	_6	40	+	14423220	14423267	128,128,128
chr1	14460763	14460804	_8	40	+	14460763	14460804	128,128,128
chr1	14642576	14642619	_3	40	-	14642576	14642619	128,128,128
chr1	15105370	15105412	_1	40	+	15105370	15105412	128,128,128
chr1	15105374	15105412	_1	40	+	15105374	15105412	128,128,128
chr1	15200246	15200291	_12	40	+	15200246	15200291	128,128,128
chr1	15276460	15276490	_1	40	+	15276460	15276490	128,128,128
chr1	15294974	15295013	_1	40	+	15294974	15295013	128,128,128
chr1	15312766	15312810	_2	10	+	15312766	15312810	0,255,0
chr1	15389509	15389552	_1	10	+	15389509	15389552	0,255,0
chr1	15439012	15439038	_1	10	+	15439012	15439038	0,255,0
chr1	15455496	15455532	_3	10	+	15455496	15455532	0,255,0
chr1	15494945	15494985	_2	10	+	15494945	15494985	0,255,0
chr1	15526643	15526694	_4	10	+	15526643	15526694	0,255,0
chr1	15572913	15572964	_3	10	+	15572913	15572964	0,255,0
chr1	15772991	15773032	_3	40	-	15772991	15773032	128,128,128
chr1	15811718	15811755	_2	12	+	15811718	15811755	0,0,255
chr1	15844616	15844665	_2	22	+	15844616	15844665	0,0,128
chr1	16059784	16059814	_1	10	-	16059784	16059814	0,255,0
chr1	16091700	16091744	_2	20	+	16091700	16091744	0,0,0
chr1	16094722	16094760	_3	40	-	16094722	16094760	128,128,128
chr1	16119313	16119360	_7	12	+	16119313	16119360	0,0,255
chr1	16160491	16160532	_1	40	+	16160491	16160532	128,128,128
chr1	16161595	16161639	_10	40	+	16161595	16161639	128,128,128
chr1	16243335	16243367	_1	10	-	16243335	16243367	0,255,0
chr1	16279167	16279203	_1	20	+	16279167	16279203	0,0,0
chr1	16285535	16285563	_2	20	+	16285535	16285563	0,0,0
chr1	16331355	16331399	_6	10	-	16331355	16331399	0,255,0
chr1	16350621	16350669	_6	10	-	16350621	16350669	0,255,0
chr1	16453156	16453202	_6	12	-	16453156	16453202	0,0,255
chr1	16453202	16453240	_1	12	-	16453202	16453240	0,0,255
chr1	16495186	16495236	_4	10	-	16495186	16495236	0,255,0
chr1	16549421	16549471	_2	10	-	16549421	16549471	0,255,0
chr1	16559352	16559383	_1	10	-	16559352	16559383	0,255,0
chr1	16576513	16576545	_1	10	-	16576513	16576545	0,255,0
chr1	16583996	16584044	_3	10	-	16583996	16584044	0,255,0
chr1	16606259	16606308	_2	10	-	16606259	16606308	0,255,0
chr1	16623884	16623920	_2	40	+	16623884	16623920	128,128,128
chr1	16650108	16650145	_2	40	+	16650108	16650145	128,128,128
chr1	16761454	16761500	_9	40	-	16761454	16761500	128,128,128
chr1	16922335	16922372	_2	40	+	16922335	16922372	128,128,128
chr1	17122638	17122680	_3	40	+	17122638	17122680	128,128,128
chr1	17125093	17125136	_5	40	+	17125093	17125136	128,128,128
chr1	18385204	18385238	_2	40	-	18385204	18385238	128,128,128
chr1	18824278	18824320	_1	40	-	18824278	18824320	128,128,128
chr1	19246258	19246304	_4	40	-	19246258	19246304	128,128,128
chr1	19373385	19373435	_1	40	-	19373385	19373435	128,128,128
chr1	20386215	20386256	_6	20	+	20386215	20386256	0,0,0
chr1	20703309	20703348	_2	40	-	20703309	20703348	128,128,128
chr1	20704447	20704490	_3	40	+	20704447	20704490	128,128,128
chr1	20767877	20767925	_4	12	-	20767877	20767925	0,0,255
chr1	20857747	20857787	_4	40	-	20857747	20857787	128,128,128
chr1	20908009	20908041	_1	10	+	20908009	20908041	0,255,0
chr1	20922138	20922185	_8	12	+	20922138	20922185	0,0,255
chr1	20926708	20926739	_1	12	+	20926708	20926739	0,0,255
chr1	20927765	20927801	_1	12	+	20927765	20927801	0,0,255
chr1	20950335	20950376	_7	12	+	20950335	20950376	0,0,255
chr1	20951271	20951306	_5	12	+	20951271	20951306	0,0,255
chr1	20957417	20957465	_2	12	+	20957417	20957465	0,0,255
chr1	21002932	21002971	_1	12	-	21002932	21002971	0,0,255
chr1	21254691	21254727	_1	10	+	21254691	21254727	0,255,0
chr1	21752921	21752965	_6	10	-	21752921	21752965	0,255,0
chr1	21896603	21896641	_7	20	+	21896603	21896641	0,0,0
chr1	21928761	21928802	_2	10	-	21928761	21928802	0,255,0
chr1	22380637	22380665	_1	10	-	22380637	22380665	0,255,0
chr1	22774115	22774163	_4	10	-	22774115	22774163	0,255,0
chr1	22930293	22930336	_5	40	+	22930293	22930336	128,128,128
chr1	23278554	23278594	_4	40	+	23278554	23278594	128,128,128
chr1	23285020	23285051	_6	40	+	23285020	23285051	128,128,128
chr1	23285319	23285365	_5	40	+	23285319	23285365	128,128,128
chr1	23298507	23298552	_12	30	+	23298507	23298552	0,255,255
chr1	23298634	23298671	_4	40	+	23298634	23298671	128,128,128
chr1	23390919	23390956	_4	40	+	23390919	23390956	128,128,128
chr1	23429447	23429477	_2	40	-	23429447	23429477	128,128,128
chr1	23610437	23610471	_1	40	+	23610437	23610471	128,128,128
chr1	23644428	23644469	_1	40	+	23644428	23644469	128,128,128
chr1	23844848	23844895	_2	20	-	23844848	23844895	0,0,0
chr1	23851502	23851536	_2	20	-	23851502	23851536	0,0,0
chr1	23851521	23851557	_2	20	-	23851521	23851557	0,0,0
chr1	23855170	23855206	_4	12	-	23855170	23855206	0,0,255
chr1	23856193	23856227	_3	11	-	23856193	23856227	255,0,0
chr1	23861832	23861874	_6	10	-	23861832	23861874	0,255,0
chr1	23921792	23921822	_1	20	+	23921792	23921822	0,0,0
chr1	23928156	23928196	_1	10	-	23928156	23928196	0,255,0
chr1	24031090	24031133	_4	12	-	24031090	24031133	0,0,255
chr1	24034611	24034650	_7	10	-	24034611	24034650	0,255,0
chr1	24037620	24037662	_2	11	-	24037620	24037662	255,0,0
chr1	24041638	24041689	_5	10	-	24041638	24041689	0,255,0
chr1	24045199	24045237	_3	10	-	24045199	24045237	0,255,0
chr1	24045646	24045684	_2	10	-	24045646	24045684	0,255,0
chr1	24062733	24062772	_8	12	-	24062733	24062772	0,0,255
chr1	24064046	24064078	_3	12	-	24064046	24064078	0,0,255
chr1	24364035	24364074	_4	20	+	24364035	24364074	0,0,0
chr1	24685576	24685612	_1	12	+	24685576	24685612	0,0,255
chr1	24820114	24820149	_5	12	+	24820114	24820149	0,0,255
chr1	24822460	24822509	_3	12	+	24822460	24822509	0,0,255
chr1	24823947	24823983	_2	40	+	24823947	24823983	128,128,128
chr1	24862516	24862565	_1	40	-	24862516	24862565	128,128,128
chr1	25116554	25116591	_4	40	-	25116554	25116591	128,128,128
chr1	25214946	25214983	_2	10	-	25214946	25214983	0,255,0
chr1	25331570	25331615	_6	20	+	25331570	25331615	0,0,0
chr1	25426630	25426672	_4	10	-	25426630	25426672	0,255,0
chr1	25986686	25986736	_3	40	+	25986686	25986736	128,128,128
chr1	26725416	26725448	_1	40	+	26725416	26725448	128,128,128
chr1	26736842	26736881	_3	40	-	26736842	26736881	128,128,128
chr1	26738742	26738785	_5	12	-	26738742	26738785	0,0,255
chr1	26738894	26738927	_1	12	-	26738894	26738927	0,0,255
chr1	26741116	26741157	_1	12	-	26741116	26741157	0,0,255
chr1	26742709	26742751	_1	12	-	26742709	26742751	0,0,255
chr1	26743696	26743729	_2	10	-	26743696	26743729	0,255,0
chr1	26810392	26810431	_7	40	+	26810392	26810431	128,128,128
chr1	26881211	26881253	_2	40	+	26881211	26881253	128,128,128
chr1	26918703	26918734	_2	40	+	26918703	26918734	128,128,128
chr1	26929499	26929532	_2	40	+	26929499	26929532	128,128,128
chr1	27066991	27067038	_6	40	+	27066991	27067038	128,128,128
chr1	27262663	27262706	_2	40	-	27262663	27262706	128,128,128
chr1	27303657	27303702	_3	40	-	27303657	27303702	128,128,128
chr1	27526983	27527020	_3	40	-	27526983	27527020	128,128,128
chr1	27544865	27544900	_3	40	-	27544865	27544900	128,128,128
chr1	27550659	27550698	_7	40	+	27550659	27550698	128,128,128
chr1	28743173	28743212	_4	40	+	28743173	28743212	128,128,128
chr1	28768968	28769002	_1	40	-	28768968	28769002	128,128,128
chr1	28770106	28770143	_4	40	-	28770106	28770143	128,128,128
chr1	28773511	28773545	_2	40	-	28773511	28773545	128,128,128
chr1	28777832	28777865	_1	40	-	28777832	28777865	128,128,128
chr1	28790491	28790527	_1	40	-	28790491	28790527	128,128,128
chr1	28811173	28811209	_6	40	-	28811173	28811209	128,128,128
chr1	28813249	28813276	_1	40	-	28813249	28813276	128,128,128
chr1	28815877	28815913	_1	40	-	28815877	28815913	128,128,128
chr1	28833180	28833227	_5	12	-	28833180	28833227	0,0,255
chr1	28833496	28833529	_1	12	-	28833496	28833529	0,0,255
chr1	28833628	28833660	_1	12	-	28833628	28833660	0,0,255
chr1	28833749	28833790	_6	12	-	28833749	28833790	0,0,255
chr1	28834492	28834527	_3	12	-	28834492	28834527	0,0,255
chr1	28834504	28834552	_8	12	-	28834504	28834552	0,0,255
chr1	28835308	28835344	_1	12	-	28835308	28835344	0,0,255
chr1	28835830	28835868	_2	10	-	28835830	28835868	0,255,0
chr1	28836725	28836761	_1	10	-	28836725	28836761	0,255,0
chr1	28837302	28837344	_3	40	-	28837302	28837344	128,128,128
chr1	28838509	28838555	_6	40	-	28838509	28838555	128,128,128
chr1	28840105	28840144	_1	40	-	28840105	28840144	128,128,128
chr1	28841233	28841261	_1	40	-	28841233	28841261	128,128,128
chr1	28845839	28845875	_3	40	-	28845839	28845875	128,128,128
chr1	28846405	28846448	_5	40	-	28846405	28846448	128,128,128
chr1	28855997	28856043	_15	40	-	28855997	28856043	128,128,128
chr1	28859232	28859269	_4	40	-	28859232	28859269	128,128,128
chr1	28859679	28859723	_10	40	-	28859679	28859723	128,128,128
chr1	28860436	28860475	_5	40	-	28860436	28860475	128,128,128
chr1	28873768	28873815	_1	40	-	28873768	28873815	128,128,128
chr1	28881318	28881362	_4	40	-	28881318	28881362	128,128,128
chr1	28882361	28882399	_2	40	-	28882361	28882399	128,128,128
chr1	28884351	28884392	_5	40	-	28884351	28884392	128,128,128
chr1	28918532	28918563	_1	40	-	28918532	28918563	128,128,128
chr1	28918534	28918579	_4	40	-	28918534	28918579	128,128,128
chr1	28938519	28938570	_2	40	-	28938519	28938570	128,128,128
chr1	28950511	28950562	_2	40	-	28950511	28950562	128,128,128
chr1	28964040	28964081	_5	40	+	28964040	28964081	128,128,128
chr1	30238427	30238478	_1	40	-	30238427	30238478	128,128,128
chr1	30485006	30485052	_7	40	-	30485006	30485052	128,128,128
chr1	30775752	30775798	_12	12	-	30775752	30775798	0,0,255
chr1	30862357	30862404	_5	12	-	30862357	30862404	0,0,255
chr1	30887805	30887850	_2	12	-	30887805	30887850	0,0,255
chr1	30896654	30896693	_2	10	-	30896654	30896693	0,255,0
chr1	30902733	30902780	_16	10	-	30902733	30902780	0,255,0
chr1	31009480	31009518	_4	40	+	31009480	31009518	128,128,128
chr1	31014178	31014228	_1	40	+	31014178	31014228	128,128,128
chr1	31026724	31026757	_1	40	+	31026724	31026757	128,128,128
chr1	31071162	31071209	_11	40	-	31071162	31071209	128,128,128
chr1	31076384	31076419	_1	40	-	31076384	31076419	128,128,128
chr1	31077746	31077795	_4	40	-	31077746	31077795	128,128,128
chr1	31085951	31085987	_3	40	-	31085951	31085987	128,128,128
chr1	31096807	31096856	_1	40	+	31096807	31096856	128,128,128
chr1	31120311	31120352	_6	40	-	31120311	31120352	128,128,128
chr1	31122985	31123028	_8	40	-	31122985	31123028	128,128,128
chr1	31140949	31140979	_1	40	-	31140949	31140979	128,128,128
chr1	31177767	31177809	_4	40	-	31177767	31177809	128,128,128
chr1	31185952	31185990	_3	40	-	31185952	31185990	128,128,128
chr1	31192546	31192585	_2	40	-	31192546	31192585	128,128,128
chr1	31195397	31195443	_2	40	-	31195397	31195443	128,128,128
chr1	31203509	31203534	_1	10	-	31203509	31203534	0,255,0
chr1	31210965	31210994	_1	10	-	31210965	31210994	0,255,0
chr1	31235691	31235734	_2	20	-	31235691	31235734	0,0,0
chr1	31235692	31235738	_8	20	-	31235692	31235738	0,0,0
chr1	31236910	31236945	_3	20	-	31236910	31236945	0,0,0
chr1	31242856	31242893	_3	20	-	31242856	31242893	0,0,0
chr1	31279785	31279820	_1	12	+	31279785	31279820	0,0,255
chr1	31279906	31279949	_5	12	+	31279906	31279949	0,0,255
chr1	31280322	31280371	_1	12	+	31280322	31280371	0,0,255
chr1	31390120	31390160	_3	40	+	31390120	31390160	128,128,128
chr1	32603638	32603681	_4	20	-	32603638	32603681	0,0,0
chr1	33600664	33600700	_2	10	-	33600664	33600700	0,255,0
chr1	33723939	33723983	_5	12	-	33723939	33723983	0,0,255
chr1	33781776	33781802	_1	11	+	33781776	33781802	255,0,0
chr1	33826640	33826691	_1	12	-	33826640	33826691	0,0,255
chr1	33827623	33827666	_1	12	-	33827623	33827666	0,0,255
chr1	33829848	33829880	_1	12	-	33829848	33829880	0,0,255
chr1	33840416	33840462	_6	11	-	33840416	33840462	255,0,0
chr1	33870586	33870610	_1	12	-	33870586	33870610	0,0,255
chr1	33870695	33870733	_2	20	+	33870695	33870733	0,0,0
chr1	34228005	34228041	_2	12	+	34228005	34228041	0,0,255
chr1	34236112	34236148	_2	12	+	34236112	34236148	0,0,255
chr1	34248707	34248736	_1	12	+	34248707	34248736	0,0,255
chr1	34248846	34248884	_5	12	+	34248846	34248884	0,0,255
chr1	34249523	34249548	_1	12	+	34249523	34249548	0,0,255
chr1	34267989	34268031	_2	12	+	34267989	34268031	0,0,255
chr1	34314564	34314609	_14	12	+	34314564	34314609	0,0,255
chr1	34317055	34317105	_4	12	+	34317055	34317105	0,0,255
chr1	34332079	34332109	_1	12	+	34332079	34332109	0,0,255
chr1	34332112	34332145	_1	12	+	34332112	34332145	0,0,255
chr1	34332229	34332250	_1	10	+	34332229	34332250	0,255,0
chr1	34332678	34332729	_3	12	+	34332678	34332729	0,0,255
chr1	34355997	34356044	_10	10	+	34355997	34356044	0,255,0
chr1	34356578	34356612	_2	12	+	34356578	34356612	0,0,255
chr1	34383549	34383591	_7	40	-	34383549	34383591	128,128,128
chr1	34499913	34499951	_1	10	+	34499913	34499951	0,255,0
chr1	34600873	34600907	_3	22	-	34600873	34600907	0,0,128
chr1	34874766	34874812	_9	10	-	34874766	34874812	0,255,0
chr1	35187069	35187112	_7	40	-	35187069	35187112	128,128,128
chr1	35692201	35692236	_1	40	-	35692201	35692236	128,128,128
chr1	35696218	35696258	_4	40	-	35696218	35696258	128,128,128
chr1	36216837	36216874	_5	12	-	36216837	36216874	0,0,255
chr1	36230344	36230386	_4	12	-	36230344	36230386	0,0,255
chr1	36242746	36242791	_1	12	-	36242746	36242791	0,0,255
chr1	36259652	36259699	_7	12	-	36259652	36259699	0,0,255
chr1	36265787	36265826	_1	10	-	36265787	36265826	0,255,0
chr1	36381089	36381130	_4	40	-	36381089	36381130	128,128,128
chr1	36392629	36392663	_1	12	-	36392629	36392663	0,0,255
chr1	36392694	36392731	_5	12	-	36392694	36392731	0,0,255
chr1	36397023	36397067	_10	20	+	36397023	36397067	0,0,0
chr1	36398472	36398501	_1	10	-	36398472	36398501	0,255,0
chr1	36406252	36406298	_5	12	-	36406252	36406298	0,0,255
chr1	36408522	36408551	_2	12	-	36408522	36408551	0,0,255
chr1	36412594	36412640	_5	10	-	36412594	36412640	0,255,0
chr1	36422377	36422418	_7	12	-	36422377	36422418	0,0,255
chr1	36422396	36422432	_1	12	-	36422396	36422432	0,0,255
chr1	36435310	36435346	_2	40	+	36435310	36435346	128,128,128
chr1	36435776	36435812	_2	40	+	36435776	36435812	128,128,128
chr1	36436332	36436373	_5	40	+	36436332	36436373	128,128,128
chr1	36437200	36437235	_1	40	+	36437200	36437235	128,128,128
chr1	36437211	36437257	_12	40	+	36437211	36437257	128,128,128
chr1	36437518	36437563	_5	40	+	36437518	36437563	128,128,128
chr1	36446050	36446089	_1	40	+	36446050	36446089	128,128,128
chr1	36447409	36447449	_3	40	+	36447409	36447449	128,128,128
chr1	36449250	36449299	_10	40	+	36449250	36449299	128,128,128
chr1	36454197	36454235	_8	40	+	36454197	36454235	128,128,128
chr1	36455659	36455701	_5	40	+	36455659	36455701	128,128,128
chr1	36457191	36457222	_1	40	+	36457191	36457222	128,128,128
chr1	36458237	36458283	_4	40	+	36458237	36458283	128,128,128
chr1	36463413	36463454	_2	40	+	36463413	36463454	128,128,128
chr1	36463428	36463461	_2	40	+	36463428	36463461	128,128,128
chr1	36463798	36463840	_2	40	+	36463798	36463840	128,128,128
chr1	36464730	36464779	_9	40	+	36464730	36464779	128,128,128
chr1	36464801	36464849	_8	40	+	36464801	36464849	128,128,128
chr1	36465370	36465415	_13	40	+	36465370	36465415	128,128,128
chr1	36465697	36465743	_6	40	+	36465697	36465743	128,128,128
chr1	36469919	36469966	_10	40	+	36469919	36469966	128,128,128
chr1	36470058	36470096	_3	40	+	36470058	36470096	128,128,128
chr1	36476535	36476582	_1	12	+	36476535	36476582	0,0,255
chr1	36476842	36476880	_2	12	+	36476842	36476880	0,0,255
chr1	36477084	36477130	_6	12	+	36477084	36477130	0,0,255
chr1	36477324	36477369	_5	20	-	36477324	36477369	0,0,0
chr1	36477730	36477770	_2	12	+	36477730	36477770	0,0,255
chr1	36480883	36480921	_1	12	-	36480883	36480921	0,0,255
chr1	36483191	36483233	_2	10	-	36483191	36483233	0,255,0
chr1	36483229	36483267	_1	10	-	36483229	36483267	0,255,0
chr1	36483423	36483455	_2	10	-	36483423	36483455	0,255,0
chr1	36484353	36484396	_7	10	-	36484353	36484396	0,255,0
chr1	36561806	36561849	_3	10	+	36561806	36561849	0,255,0
chr1	36599660	36599706	_2	12	-	36599660	36599706	0,0,255
chr1	36606673	36606707	_2	12	-	36606673	36606707	0,0,255
chr1	36615652	36615691	_5	40	-	36615652	36615691	128,128,128
chr1	36627858	36627910	_1	10	-	36627858	36627910	0,255,0
chr1	36630360	36630390	_2	10	-	36630360	36630390	0,255,0
chr1	36634234	36634271	_3	10	-	36634234	36634271	0,255,0
chr1	36643460	36643492	_1	10	-	36643460	36643492	0,255,0
chr1	36647774	36647814	_2	10	-	36647774	36647814	0,255,0
chr1	36653654	36653698	_3	40	-	36653654	36653698	128,128,128
chr1	36659788	36659825	_1	10	-	36659788	36659825	0,255,0
chr1	36663585	36663618	_1	10	-	36663585	36663618	0,255,0
chr1	36663644	36663680	_1	10	-	36663644	36663680	0,255,0
chr1	36670490	36670535	_13	10	-	36670490	36670535	0,255,0
chr1	36685415	36685455	_8	10	-	36685415	36685455	0,255,0
chr1	36689041	36689086	_2	10	-	36689041	36689086	0,255,0
chr1	36701090	36701141	_2	12	-	36701090	36701141	0,0,255
chr1	36704363	36704402	_2	10	-	36704363	36704402	0,255,0
chr1	36713652	36713690	_3	10	-	36713652	36713690	0,255,0
chr1	36713699	36713737	_4	10	-	36713699	36713737	0,255,0
chr1	36717706	36717742	_1	12	-	36717706	36717742	0,0,255
chr1	36717768	36717813	_4	12	-	36717768	36717813	0,0,255
chr1	36728099	36728145	_1	10	-	36728099	36728145	0,255,0
chr1	36733178	36733211	_1	10	-	36733178	36733211	0,255,0
chr1	36733577	36733613	_10	10	-	36733577	36733613	0,255,0
chr1	36733876	36733912	_3	10	-	36733876	36733912	0,255,0
chr1	36734390	36734424	_2	10	-	36734390	36734424	0,255,0
chr1	36743673	36743715	_6	40	+	36743673	36743715	128,128,128
chr1	36758042	36758087	_5	12	-	36758042	36758087	0,0,255
chr1	36764998	36765033	_5	10	-	36764998	36765033	0,255,0
chr1	36786890	36786921	_1	10	+	36786890	36786921	0,255,0
chr1	36810761	36810804	_8	10	+	36810761	36810804	0,255,0
chr1	36814644	36814694	_10	12	+	36814644	36814694	0,0,255
chr1	36827572	36827614	_3	10	+	36827572	36827614	0,255,0
chr1	36847766	36847804	_2	40	-	36847766	36847804	128,128,128
chr1	36884928	36884971	_2	12	-	36884928	36884971	0,0,255
chr1	36922831	36922875	_10	10	-	36922831	36922875	0,255,0
chr1	37087534	37087572	_4	10	+	37087534	37087572	0,255,0
chr1	37099290	37099326	_1	10	+	37099290	37099326	0,255,0
chr1	37105810	37105853	_5	10	+	37105810	37105853	0,255,0
chr1	37116722	37116756	_2	10	+	37116722	37116756	0,255,0
chr1	37117263	37117303	_3	12	+	37117263	37117303	0,0,255
chr1	37117571	37117604	_2	10	+	37117571	37117604	0,255,0
chr1	37136559	37136603	_4	40	+	37136559	37136603	128,128,128
chr1	37142088	37142133	_3	40	+	37142088	37142133	128,128,128
chr1	37149283	37149325	_4	40	+	37149283	37149325	128,128,128
chr1	37149298	37149334	_5	40	+	37149298	37149334	128,128,128
chr1	37152884	37152928	_7	40	+	37152884	37152928	128,128,128
chr1	37157484	37157520	_3	40	+	37157484	37157520	128,128,128
chr1	37197941	37197979	_3	40	+	37197941	37197979	128,128,128
chr1	37202929	37202969	_1	40	+	37202929	37202969	128,128,128
chr1	37222010	37222054	_1	10	+	37222010	37222054	0,255,0
chr1	37222216	37222252	_1	10	+	37222216	37222252	0,255,0
chr1	37222626	37222669	_3	12	+	37222626	37222669	0,0,255
chr1	37224327	37224363	_1	10	+	37224327	37224363	0,255,0
chr1	37230692	37230729	_6	12	+	37230692	37230729	0,0,255
chr1	37232365	37232414	_8	11	+	37232365	37232414	255,0,0
chr1	37233206	37233245	_3	10	+	37233206	37233245	0,255,0
chr1	37234258	37234299	_3	12	+	37234258	37234299	0,0,255
chr1	37236031	37236068	_3	12	+	37236031	37236068	0,0,255
chr1	37237505	37237544	_4	10	+	37237505	37237544	0,255,0
chr1	37243448	37243483	_2	12	+	37243448	37243483	0,0,255
chr1	37313908	37313944	_1	20	-	37313908	37313944	0,0,0
chr1	37356416	37356448	_2	40	-	37356416	37356448	128,128,128
chr1	37357920	37357966	_12	12	+	37357920	37357966	0,0,255
chr1	37372398	37372435	_1	10	+	37372398	37372435	0,255,0
chr1	37372788	37372821	_1	10	+	37372788	37372821	0,255,0
chr1	37384197	37384233	_1	20	-	37384197	37384233	0,0,0
chr1	37386654	37386697	_6	20	-	37386654	37386697	0,0,0
chr1	37388146	37388181	_1	20	-	37388146	37388181	0,0,0
chr1	37444559	37444594	_3	12	+	37444559	37444594	0,0,255
chr1	37465063	37465100	_3	12	+	37465063	37465100	0,0,255
chr1	37474237	37474276	_3	22	+	37474237	37474276	0,0,128
chr1	37482134	37482158	_1	20	+	37482134	37482158	0,0,0
chr1	37488135	37488175	_2	12	+	37488135	37488175	0,0,255
chr1	37488259	37488306	_2	12	+	37488259	37488306	0,0,255
chr1	37497539	37497572	_1	12	-	37497539	37497572	0,0,255
chr1	37513444	37513495	_2	22	+	37513444	37513495	0,0,128
chr1	37547190	37547227	_3	12	-	37547190	37547227	0,0,255
chr1	37575299	37575337	_2	10	-	37575299	37575337	0,255,0
chr1	37616592	37616632	_5	40	-	37616592	37616632	128,128,128
chr1	37669115	37669149	_4	11	-	37669115	37669149	255,0,0
chr1	37680622	37680654	_1	12	-	37680622	37680654	0,0,255
chr1	37705980	37706023	_1	10	-	37705980	37706023	0,255,0
chr1	37717865	37717904	_2	20	+	37717865	37717904	0,0,0
chr1	37809406	37809441	_2	40	-	37809406	37809441	128,128,128
chr1	37811716	37811749	_2	12	-	37811716	37811749	0,0,255
chr1	37820302	37820335	_1	12	-	37820302	37820335	0,0,255
chr1	37851693	37851731	_1	10	-	37851693	37851731	0,255,0
chr1	37858654	37858697	_7	12	-	37858654	37858697	0,0,255
chr1	37863792	37863834	_4	12	-	37863792	37863834	0,0,255
chr1	37880899	37880934	_1	10	-	37880899	37880934	0,255,0
chr1	37892057	37892095	_3	11	-	37892057	37892095	255,0,0
chr1	37899650	37899682	_3	10	-	37899650	37899682	0,255,0
chr1	37907072	37907121	_5	10	-	37907072	37907121	0,255,0
chr1	37912141	37912188	_6	12	-	37912141	37912188	0,0,255
chr1	37912157	37912199	_2	12	-	37912157	37912199	0,0,255
chr1	37932749	37932786	_5	12	+	37932749	37932786	0,0,255
chr1	38047127	38047163	_1	12	-	38047127	38047163	0,0,255
chr1	38078443	38078487	_1	12	+	38078443	38078487	0,0,255
chr1	38086317	38086362	_6	10	+	38086317	38086362	0,255,0
chr1	38090865	38090904	_6	12	+	38090865	38090904	0,0,255
chr1	38093304	38093339	_2	10	+	38093304	38093339	0,255,0
chr1	38105461	38105502	_3	20	-	38105461	38105502	0,0,0
chr1	38110957	38110996	_2	22	-	38110957	38110996	0,0,128
chr1	38111267	38111309	_7	22	-	38111267	38111309	0,0,128
chr1	38112252	38112296	_8	22	-	38112252	38112296	0,0,128
chr1	38114454	38114488	_4	10	-	38114454	38114488	0,255,0
chr1	38115977	38116014	_4	12	-	38115977	38116014	0,0,255
chr1	38144940	38144971	_1	12	-	38144940	38144971	0,0,255
chr1	38149631	38149682	_1	20	+	38149631	38149682	0,0,0
chr1	38177055	38177094	_1	10	-	38177055	38177094	0,255,0
chr1	38210585	38210626	_6	40	+	38210585	38210626	128,128,128
chr1	38211516	38211551	_1	40	+	38211516	38211551	128,128,128
chr1	38257490	38257520	_2	10	-	38257490	38257520	0,255,0
chr1	38302966	38303005	_4	10	-	38302966	38303005	0,255,0
chr1	38422408	38422452	_1	10	-	38422408	38422452	0,255,0
chr1	38428206	38428251	_3	10	-	38428206	38428251	0,255,0
chr1	38506461	38506496	_1	10	-	38506461	38506496	0,255,0
chr1	38553649	38553685	_1	10	-	38553649	38553685	0,255,0
chr1	38556605	38556649	_8	10	-	38556605	38556649	0,255,0
chr1	38580604	38580641	_2	10	-	38580604	38580641	0,255,0
chr1	39097253	39097302	_3	40	-	39097253	39097302	128,128,128
chr1	39424372	39424413	_2	40	-	39424372	39424413	128,128,128
chr1	39433320	39433365	_6	20	+	39433320	39433365	0,0,0
chr1	39482968	39483006	_3	12	-	39482968	39483006	0,0,255
chr1	39603559	39603598	_2	12	+	39603559	39603598	0,0,255
chr1	39612445	39612485	_4	12	-	39612445	39612485	0,0,255
chr1	39740137	39740187	_3	10	-	39740137	39740187	0,255,0
chr1	39899353	39899395	_2	12	-	39899353	39899395	0,0,255
chr1	39901432	39901476	_6	10	-	39901432	39901476	0,255,0
chr1	39906780	39906823	_4	40	-	39906780	39906823	128,128,128
chr1	40054210	40054258	_2	10	+	40054210	40054258	0,255,0
chr1	40067404	40067446	_3	12	+	40067404	40067446	0,0,255
chr1	40073988	40074021	_2	12	+	40073988	40074021	0,0,255
chr1	40313524	40313560	_2	10	+	40313524	40313560	0,255,0
chr1	40636398	40636435	_3	40	-	40636398	40636435	128,128,128
chr1	40636666	40636699	_1	40	-	40636666	40636699	128,128,128
chr1	40636816	40636853	_2	40	-	40636816	40636853	128,128,128
chr1	40825338	40825376	_7	12	+	40825338	40825376	0,0,255
chr1	41229661	41229696	_1	40	-	41229661	41229696	128,128,128
chr1	41302880	41302912	_1	40	+	41302880	41302912	128,128,128
chr1	42915375	42915414	_3	10	+	42915375	42915414	0,255,0
chr1	42928117	42928152	_3	10	+	42928117	42928152	0,255,0
chr1	42955328	42955374	_2	11	+	42955328	42955374	255,0,0
chr1	42960088	42960135	_10	10	+	42960088	42960135	0,255,0
chr1	43099415	43099462	_9	40	-	43099415	43099462	128,128,128
chr1	43162111	43162154	_8	10	+	43162111	43162154	0,255,0
chr1	43206662	43206709	_5	10	-	43206662	43206709	0,255,0
chr1	43207402	43207444	_2	10	-	43207402	43207444	0,255,0
chr1	43240632	43240679	_3	10	-	43240632	43240679	0,255,0
chr1	43243764	43243806	_3	10	-	43243764	43243806	0,255,0
chr1	43248482	43248533	_3	10	-	43248482	43248533	0,255,0
chr1	43249739	43249779	_3	20	+	43249739	43249779	0,0,0
chr1	43317484	43317525	_4	40	-	43317484	43317525	128,128,128
chr1	43445215	43445247	_3	40	+	43445215	43445247	128,128,128
chr1	43608421	43608456	_1	10	+	43608421	43608456	0,255,0
chr1	43613785	43613830	_6	10	+	43613785	43613830	0,255,0
chr1	43615825	43615865	_3	10	+	43615825	43615865	0,255,0
chr1	43624756	43624795	_9	10	+	43624756	43624795	0,255,0
chr1	43627279	43627315	_1	12	+	43627279	43627315	0,0,255
chr1	43884544	43884585	_5	10	-	43884544	43884585	0,255,0
chr1	43888128	43888176	_9	40	+	43888128	43888176	128,128,128
chr1	43942247	43942291	_3	40	+	43942247	43942291	128,128,128
chr1	43979980	43980024	_1	40	-	43979980	43980024	128,128,128
chr1	43996963	43997001	_1	12	+	43996963	43997001	0,0,255
chr1	43997511	43997547	_1	10	+	43997511	43997547	0,255,0
chr1	44003656	44003693	_3	10	+	44003656	44003693	0,255,0
chr1	44112887	44112920	_1	40	-	44112887	44112920	128,128,128
chr1	44113055	44113091	_4	40	-	44113055	44113091	128,128,128
chr1	44113633	44113665	_3	40	-	44113633	44113665	128,128,128
chr1	44113648	44113685	_3	40	-	44113648	44113685	128,128,128
chr1	44114648	44114696	_8	40	-	44114648	44114696	128,128,128
chr1	44114928	44114965	_2	40	-	44114928	44114965	128,128,128
chr1	44115116	44115161	_4	40	-	44115116	44115161	128,128,128
chr1	44116250	44116275	_1	40	-	44116250	44116275	128,128,128
chr1	44116261	44116298	_4	40	-	44116261	44116298	128,128,128
chr1	44116413	44116450	_4	40	-	44116413	44116450	128,128,128
chr1	44116985	44117028	_2	40	-	44116985	44117028	128,128,128
chr1	44117212	44117248	_3	40	-	44117212	44117248	128,128,128
chr1	44117248	44117281	_2	40	-	44117248	44117281	128,128,128
chr1	44117297	44117335	_2	40	-	44117297	44117335	128,128,128
chr1	44117716	44117755	_1	40	-	44117716	44117755	128,128,128
chr1	44117716	44117762	_3	40	-	44117716	44117762	128,128,128
chr1	44117917	44117951	_1	40	-	44117917	44117951	128,128,128
chr1	44118642	44118686	_4	40	-	44118642	44118686	128,128,128
chr1	44119139	44119187	_7	40	-	44119139	44119187	128,128,128
chr1	44119349	44119391	_1	40	-	44119349	44119391	128,128,128
chr1	44120372	44120408	_2	40	-	44120372	44120408	128,128,128
chr1	44120827	44120864	_3	40	-	44120827	44120864	128,128,128
chr1	44120974	44121014	_14	40	-	44120974	44121014	128,128,128
chr1	44121675	44121716	_3	40	-	44121675	44121716	128,128,128
chr1	44121940	44122000	_1	40	-	44121940	44122000	128,128,128
chr1	44122028	44122070	_2	40	-	44122028	44122070	128,128,128
chr1	44122217	44122251	_3	40	-	44122217	44122251	128,128,128
chr1	44123122	44123157	_2	40	-	44123122	44123157	128,128,128
chr1	44123134	44123175	_7	40	-	44123134	44123175	128,128,128
chr1	44123438	44123477	_1	40	-	44123438	44123477	128,128,128
chr1	44123444	44123482	_6	40	-	44123444	44123482	128,128,128
chr1	44124073	44124110	_1	40	-	44124073	44124110	128,128,128
chr1	44124135	44124181	_5	40	-	44124135	44124181	128,128,128
chr1	44124962	44124998	_4	40	-	44124962	44124998	128,128,128
chr1	44125093	44125128	_2	40	-	44125093	44125128	128,128,128
chr1	44125428	44125476	_5	40	-	44125428	44125476	128,128,128
chr1	44125580	44125613	_3	40	-	44125580	44125613	128,128,128
chr1	44126092	44126129	_2	40	-	44126092	44126129	128,128,128
chr1	44126158	44126182	_1	40	-	44126158	44126182	128,128,128
chr1	44126495	44126531	_1	40	-	44126495	44126531	128,128,128
chr1	44126659	44126690	_2	40	-	44126659	44126690	128,128,128
chr1	44127075	44127109	_2	40	-	44127075	44127109	128,128,128
chr1	44127671	44127712	_1	40	-	44127671	44127712	128,128,128
chr1	44128187	44128225	_3	40	-	44128187	44128225	128,128,128
chr1	44128382	44128416	_1	40	-	44128382	44128416	128,128,128
chr1	44128572	44128607	_5	40	-	44128572	44128607	128,128,128
chr1	44128805	44128838	_2	40	-	44128805	44128838	128,128,128
chr1	44128852	44128898	_2	40	-	44128852	44128898	128,128,128
chr1	44129117	44129149	_1	40	-	44129117	44129149	128,128,128
chr1	44129152	44129194	_2	40	-	44129152	44129194	128,128,128
chr1	44129172	44129218	_2	40	-	44129172	44129218	128,128,128
chr1	44129347	44129381	_1	40	-	44129347	44129381	128,128,128
chr1	44129661	44129704	_1	40	-	44129661	44129704	128,128,128
chr1	44129665	44129693	_1	40	-	44129665	44129693	128,128,128
chr1	44129873	44129912	_1	40	-	44129873	44129912	128,128,128
chr1	44130138	44130167	_1	40	-	44130138	44130167	128,128,128
chr1	44130247	44130280	_1	40	-	44130247	44130280	128,128,128
chr1	44130331	44130371	_2	40	-	44130331	44130371	128,128,128
chr1	44131172	44131213	_2	40	-	44131172	44131213	128,128,128
chr1	44131337	44131367	_3	40	-	44131337	44131367	128,128,128
chr1	44131477	44131508	_2	40	-	44131477	44131508	128,128,128
chr1	44131631	44131662	_1	40	-	44131631	44131662	128,128,128
chr1	44131734	44131768	_4	40	-	44131734	44131768	128,128,128
chr1	44132098	44132130	_2	40	-	44132098	44132130	128,128,128
chr1	44132239	44132273	_1	40	-	44132239	44132273	128,128,128
chr1	44136217	44136267	_5	40	-	44136217	44136267	128,128,128
chr1	44136588	44136615	_2	40	-	44136588	44136615	128,128,128
chr1	44138506	44138547	_4	40	-	44138506	44138547	128,128,128
chr1	44143755	44143797	_2	12	-	44143755	44143797	0,0,255
chr1	44183292	44183337	_4	12	+	44183292	44183337	0,0,255
chr1	44204958	44204997	_2	12	+	44204958	44204997	0,0,255
chr1	44450072	44450114	_3	40	+	44450072	44450114	128,128,128
chr1	44486793	44486826	_1	40	+	44486793	44486826	128,128,128
chr1	44488311	44488345	_1	40	+	44488311	44488345	128,128,128
chr1	44700648	44700685	_2	10	+	44700648	44700685	0,255,0
chr1	45004059	45004094	_2	40	-	45004059	45004094	128,128,128
chr1	45633927	45633956	_1	40	-	45633927	45633956	128,128,128
chr1	45664429	45664462	_3	40	-	45664429	45664462	128,128,128
chr1	45875582	45875615	_1	10	+	45875582	45875615	0,255,0
chr1	46081882	46081919	_7	12	-	46081882	46081919	0,0,255
chr1	46168958	46168986	_1	40	+	46168958	46168986	128,128,128
chr1	46175847	46175886	_1	40	+	46175847	46175886	128,128,128
chr1	46185017	46185057	_3	40	+	46185017	46185057	128,128,128
chr1	46194759	46194800	_7	40	+	46194759	46194800	128,128,128
chr1	46228836	46228882	_6	40	+	46228836	46228882	128,128,128
chr1	46248237	46248273	_1	10	+	46248237	46248273	0,255,0
chr1	46260881	46260928	_11	40	+	46260881	46260928	128,128,128
chr1	46264422	46264457	_1	40	+	46264422	46264457	128,128,128
chr1	46290384	46290426	_1	40	+	46290384	46290426	128,128,128
chr1	46293463	46293499	_1	12	+	46293463	46293499	0,0,255
chr1	46297673	46297719	_5	12	+	46297673	46297719	0,0,255
chr1	46299016	46299060	_10	12	+	46299016	46299060	0,0,255
chr1	46310629	46310671	_5	10	+	46310629	46310671	0,255,0
chr1	46320169	46320204	_2	10	+	46320169	46320204	0,255,0
chr1	46321918	46321947	_1	10	+	46321918	46321947	0,255,0
chr1	46331906	46331940	_1	40	+	46331906	46331940	128,128,128
chr1	46333026	46333067	_3	40	+	46333026	46333067	128,128,128
chr1	46351010	46351048	_1	10	+	46351010	46351048	0,255,0
chr1	46376104	46376138	_1	10	+	46376104	46376138	0,255,0
chr1	46376852	46376886	_2	10	+	46376852	46376886	0,255,0
chr1	46423036	46423084	_5	10	+	46423036	46423084	0,255,0
chr1	46435977	46436016	_4	40	-	46435977	46436016	128,128,128
chr1	46507798	46507841	_3	40	+	46507798	46507841	128,128,128
chr1	46530224	46530271	_1	40	+	46530224	46530271	128,128,128
chr1	46531157	46531183	_2	40	+	46531157	46531183	128,128,128
chr1	46540026	46540067	_5	40	+	46540026	46540067	128,128,128
chr1	46561455	46561496	_4	40	+	46561455	46561496	128,128,128
chr1	46567282	46567326	_4	40	+	46567282	46567326	128,128,128
chr1	46577385	46577429	_4	40	+	46577385	46577429	128,128,128
chr1	46577791	46577833	_1	40	+	46577791	46577833	128,128,128
chr1	46585551	46585591	_8	40	+	46585551	46585591	128,128,128
chr1	46594828	46594869	_3	40	+	46594828	46594869	128,128,128
chr1	46596108	46596141	_1	40	+	46596108	46596141	128,128,128
chr1	46597464	46597511	_5	40	+	46597464	46597511	128,128,128
chr1	46599202	46599250	_3	40	+	46599202	46599250	128,128,128
chr1	46627356	46627393	_2	40	+	46627356	46627393	128,128,128
chr1	46675902	46675947	_7	40	+	46675902	46675947	128,128,128
chr1	46676540	46676568	_1	40	+	46676540	46676568	128,128,128
chr1	46678088	46678130	_5	40	+	46678088	46678130	128,128,128
chr1	46692126	46692153	_1	40	+	46692126	46692153	128,128,128
chr1	46725039	46725088	_1	40	+	46725039	46725088	128,128,128
chr1	46725058	46725088	_1	40	+	46725058	46725088	128,128,128
chr1	46729374	46729424	_2	40	+	46729374	46729424	128,128,128
chr1	46730562	46730595	_1	40	+	46730562	46730595	128,128,128
chr1	46731745	46731781	_1	40	+	46731745	46731781	128,128,128
chr1	46732958	46733000	_6	40	+	46732958	46733000	128,128,128
chr1	46734956	46735001	_11	40	+	46734956	46735001	128,128,128
chr1	46735730	46735767	_1	40	+	46735730	46735767	128,128,128
chr1	46736475	46736514	_3	40	+	46736475	46736514	128,128,128
chr1	46739421	46739453	_2	40	+	46739421	46739453	128,128,128
chr1	46768084	46768120	_1	40	+	46768084	46768120	128,128,128
chr1	46770309	46770352	_2	40	+	46770309	46770352	128,128,128
chr1	46772572	46772612	_7	40	+	46772572	46772612	128,128,128
chr1	46774690	46774728	_2	40	+	46774690	46774728	128,128,128
chr1	46777843	46777884	_5	40	+	46777843	46777884	128,128,128
chr1	46796457	46796497	_1	40	+	46796457	46796497	128,128,128
chr1	46796935	46796969	_3	40	+	46796935	46796969	128,128,128
chr1	46800955	46801000	_5	40	+	46800955	46801000	128,128,128
chr1	46802122	46802152	_2	40	+	46802122	46802152	128,128,128
chr1	46815623	46815669	_8	40	+	46815623	46815669	128,128,128
chr1	46817121	46817160	_2	40	+	46817121	46817160	128,128,128
chr1	46892254	46892292	_3	12	-	46892254	46892292	0,0,255
chr1	46905172	46905206	_1	10	-	46905172	46905206	0,255,0
chr1	47887149	47887192	_2	40	+	47887149	47887192	128,128,128
chr1	48123975	48124012	_2	40	+	48123975	48124012	128,128,128
chr1	48778152	48778204	_1	40	+	48778152	48778204	128,128,128
chr1	49583357	49583399	_1	40	-	49583357	49583399	128,128,128
chr1	50171720	50171762	_12	40	+	50171720	50171762	128,128,128
chr1	50173199	50173240	_4	40	+	50173199	50173240	128,128,128
chr1	50173311	50173356	_26	40	+	50173311	50173356	128,128,128
chr1	50173684	50173724	_7	40	+	50173684	50173724	128,128,128
chr1	50179438	50179483	_8	40	+	50179438	50179483	128,128,128
chr1	50191074	50191110	_1	40	+	50191074	50191110	128,128,128
chr1	50191738	50191780	_4	40	+	50191738	50191780	128,128,128
chr1	50191754	50191795	_1	40	+	50191754	50191795	128,128,128
chr1	50195796	50195837	_2	40	+	50195796	50195837	128,128,128
chr1	50196640	50196678	_1	40	+	50196640	50196678	128,128,128
chr1	50208326	50208368	_2	40	+	50208326	50208368	128,128,128
chr1	50292753	50292776	_1	40	-	50292753	50292776	128,128,128
chr1	50879820	50879863	_8	40	-	50879820	50879863	128,128,128
chr1	50926968	50927001	_1	40	-	50926968	50927001	128,128,128
chr1	51346558	51346603	_10	12	+	51346558	51346603	0,0,255
chr1	51451802	51451842	_3	40	-	51451802	51451842	128,128,128
chr1	51534348	51534386	_4	11	-	51534348	51534386	255,0,0
chr1	51534690	51534727	_1	11	-	51534690	51534727	255,0,0
chr1	51774783	51774820	_1	40	+	51774783	51774820	128,128,128
chr1	52050150	52050205	_1	40	+	52050150	52050205	128,128,128
chr1	52050485	52050528	_3	40	+	52050485	52050528	128,128,128
chr1	52091866	52091900	_1	10	+	52091866	52091900	0,255,0
chr1	52092517	52092553	_1	10	+	52092517	52092553	0,255,0
chr1	52113555	52113592	_3	10	+	52113555	52113592	0,255,0
chr1	52117430	52117464	_1	10	+	52117430	52117464	0,255,0
chr1	52118119	52118151	_1	10	+	52118119	52118151	0,255,0
chr1	52121524	52121554	_1	10	+	52121524	52121554	0,255,0
chr1	52122187	52122231	_5	12	+	52122187	52122231	0,0,255
chr1	52130689	52130740	_2	10	+	52130689	52130740	0,255,0
chr1	52131537	52131582	_5	12	+	52131537	52131582	0,0,255
chr1	52133441	52133473	_1	12	+	52133441	52133473	0,0,255
chr1	52135352	52135391	_5	12	+	52135352	52135391	0,0,255
chr1	52153418	52153450	_1	10	+	52153418	52153450	0,255,0
chr1	52156500	52156544	_6	10	+	52156500	52156544	0,255,0
chr1	52162557	52162606	_6	12	+	52162557	52162606	0,0,255
chr1	52167502	52167544	_3	40	+	52167502	52167544	128,128,128
chr1	52217457	52217506	_3	12	+	52217457	52217506	0,0,255
chr1	52224991	52225028	_2	20	+	52224991	52225028	0,0,0
chr1	52269078	52269111	_1	12	-	52269078	52269111	0,0,255
chr1	52579307	52579347	_7	40	+	52579307	52579347	128,128,128
chr1	52719311	52719345	_2	22	+	52719311	52719345	0,0,128
chr1	52830178	52830212	_3	40	-	52830178	52830212	128,128,128
chr1	52853895	52853948	_2	12	-	52853895	52853948	0,0,255
chr1	52856206	52856244	_1	12	-	52856206	52856244	0,0,255
chr1	52856207	52856249	_3	12	-	52856207	52856249	0,0,255
chr1	52861934	52861972	_2	10	-	52861934	52861972	0,255,0
chr1	52887919	52887955	_4	40	-	52887919	52887955	128,128,128
chr1	52901281	52901322	_1	40	-	52901281	52901322	128,128,128
chr1	53041416	53041450	_3	40	+	53041416	53041450	128,128,128
chr1	53058427	53058473	_9	40	+	53058427	53058473	128,128,128
chr1	53192013	53192049	_1	40	-	53192013	53192049	128,128,128
chr1	53196640	53196680	_5	40	-	53196640	53196680	128,128,128
chr1	53196640	53196690	_5	40	-	53196640	53196690	128,128,128
chr1	53216000	53216039	_4	10	-	53216000	53216039	0,255,0
chr1	53238458	53238495	_2	10	-	53238458	53238495	0,255,0
chr1	53238703	53238743	_4	12	-	53238703	53238743	0,0,255
chr1	53239350	53239390	_4	12	-	53239350	53239390	0,0,255
chr1	53244245	53244289	_4	10	-	53244245	53244289	0,255,0
chr1	53371842	53371892	_3	12	+	53371842	53371892	0,0,255
chr1	53387121	53387158	_6	12	-	53387121	53387158	0,0,255
chr1	53453970	53454017	_8	40	-	53453970	53454017	128,128,128
chr1	53455210	53455248	_1	40	-	53455210	53455248	128,128,128
chr1	53458078	53458118	_2	40	+	53458078	53458118	128,128,128
chr1	53501329	53501370	_4	40	-	53501329	53501370	128,128,128
chr1	53513397	53513435	_2	40	-	53513397	53513435	128,128,128
chr1	53551413	53551460	_4	40	-	53551413	53551460	128,128,128
chr1	53561166	53561214	_7	40	-	53561166	53561214	128,128,128
chr1	53569518	53569554	_1	40	-	53569518	53569554	128,128,128
chr1	53580967	53580999	_1	40	-	53580967	53580999	128,128,128
chr1	53581840	53581878	_5	40	-	53581840	53581878	128,128,128
chr1	53581844	53581870	_1	40	-	53581844	53581870	128,128,128
chr1	53584057	53584096	_2	40	-	53584057	53584096	128,128,128
chr1	53585628	53585672	_7	40	-	53585628	53585672	128,128,128
chr1	53597428	53597471	_8	40	-	53597428	53597471	128,128,128
chr1	53607091	53607127	_2	40	-	53607091	53607127	128,128,128
chr1	53607091	53607133	_3	40	-	53607091	53607133	128,128,128
chr1	53632602	53632641	_2	40	-	53632602	53632641	128,128,128
chr1	53644569	53644608	_2	40	-	53644569	53644608	128,128,128
chr1	53644862	53644899	_1	40	-	53644862	53644899	128,128,128
chr1	53662677	53662722	_6	40	-	53662677	53662722	128,128,128
chr1	53662694	53662737	_5	40	-	53662694	53662737	128,128,128
chr1	53677568	53677605	_3	40	-	53677568	53677605	128,128,128
chr1	53719187	53719232	_10	40	-	53719187	53719232	128,128,128
chr1	53719187	53719235	_16	40	-	53719187	53719235	128,128,128
chr1	53728461	53728509	_7	40	-	53728461	53728509	128,128,128
chr1	53735584	53735628	_7	40	-	53735584	53735628	128,128,128
chr1	53741695	53741730	_2	40	-	53741695	53741730	128,128,128
chr1	53758885	53758909	_1	12	-	53758885	53758909	0,0,255
chr1	53761362	53761406	_4	10	-	53761362	53761406	0,255,0
chr1	53833485	53833520	_2	12	-	53833485	53833520	0,0,255
chr1	53842498	53842544	_4	40	-	53842498	53842544	128,128,128
chr1	54307550	54307581	_2	12	+	54307550	54307581	0,0,255
chr1	54308376	54308403	_1	10	+	54308376	54308403	0,255,0
chr1	54329446	54329492	_5	10	+	54329446	54329492	0,255,0
chr1	54335624	54335671	_3	11	+	54335624	54335671	255,0,0
chr1	54376805	54376846	_2	10	+	54376805	54376846	0,255,0
chr1	54388938	54388981	_5	10	+	54388938	54388981	0,255,0
chr1	54409848	54409883	_1	12	+	54409848	54409883	0,0,255
chr1	54411481	54411518	_1	12	+	54411481	54411518	0,0,255
chr1	54417976	54418011	_3	10	+	54417976	54418011	0,255,0
chr1	54422991	54423025	_1	12	+	54422991	54423025	0,0,255
chr1	54423233	54423278	_9	10	+	54423233	54423278	0,255,0
chr1	54548398	54548432	_2	10	-	54548398	54548432	0,255,0
chr1	54560630	54560669	_1	20	+	54560630	54560669	0,0,0
chr1	54685295	54685331	_1	40	-	54685295	54685331	128,128,128
chr1	54707695	54707726	_3	10	-	54707695	54707726	0,255,0
chr1	54754350	54754391	_2	20	-	54754350	54754391	0,0,0
chr1	54779735	54779776	_4	20	-	54779735	54779776	0,0,0
chr1	55042382	55042425	_5	12	-	55042382	55042425	0,0,255
chr1	55042831	55042869	_3	12	-	55042831	55042869	0,0,255
chr1	55057894	55057944	_1	12	-	55057894	55057944	0,0,255
chr1	55060205	55060238	_1	12	-	55060205	55060238	0,0,255
chr1	55062634	55062673	_1	12	-	55062634	55062673	0,0,255
chr1	55068967	55069007	_1	12	-	55068967	55069007	0,0,255
chr1	55088001	55088034	_1	40	+	55088001	55088034	128,128,128
chr1	55119024	55119062	_3	10	+	55119024	55119062	0,255,0
chr1	55138580	55138616	_3	12	-	55138580	55138616	0,0,255
chr1	55208058	55208100	_4	10	+	55208058	55208100	0,255,0
chr1	55271094	55271134	_3	11	-	55271094	55271134	255,0,0
chr1	55283048	55283088	_3	12	-	55283048	55283088	0,0,255
chr1	55295235	55295265	_1	22	-	55295235	55295265	0,0,128
chr1	55296359	55296399	_5	22	-	55296359	55296399	0,0,128
chr1	55297540	55297585	_7	40	-	55297540	55297585	128,128,128
chr1	55321232	55321266	_1	40	-	55321232	55321266	128,128,128
chr1	55334553	55334587	_3	40	-	55334553	55334587	128,128,128
chr1	55334593	55334626	_2	40	-	55334593	55334626	128,128,128
chr1	55344017	55344062	_12	40	-	55344017	55344062	128,128,128
chr1	55352349	55352379	_2	40	-	55352349	55352379	128,128,128
chr1	55362633	55362682	_2	10	-	55362633	55362682	0,255,0
chr1	55371902	55371937	_1	10	-	55371902	55371937	0,255,0
chr1	55403238	55403281	_6	11	-	55403238	55403281	255,0,0
chr1	55407382	55407418	_2	10	-	55407382	55407418	0,255,0
chr1	55407594	55407645	_1	10	-	55407594	55407645	0,255,0
chr1	55408649	55408683	_1	10	-	55408649	55408683	0,255,0
chr1	55409260	55409306	_3	10	-	55409260	55409306	0,255,0
chr1	55409605	55409634	_2	10	-	55409605	55409634	0,255,0
chr1	55411655	55411700	_9	10	-	55411655	55411700	0,255,0
chr1	55836998	55837044	_2	40	+	55836998	55837044	128,128,128
chr1	57185055	57185096	_5	40	+	57185055	57185096	128,128,128
chr1	57427329	57427367	_1	10	-	57427329	57427367	0,255,0
chr1	57428155	57428190	_3	10	-	57428155	57428190	0,255,0
chr1	57428710	57428755	_6	10	-	57428710	57428755	0,255,0
chr1	57429241	57429289	_5	10	-	57429241	57429289	0,255,0
chr1	57432307	57432340	_1	12	-	57432307	57432340	0,0,255
chr1	57440485	57440520	_2	40	+	57440485	57440520	128,128,128
chr1	58021980	58022009	_1	11	-	58021980	58022009	255,0,0
chr1	58022938	58022985	_12	12	-	58022938	58022985	0,0,255
chr1	58072497	58072544	_6	12	+	58072497	58072544	0,0,255
chr1	58074432	58074473	_3	12	+	58074432	58074473	0,0,255
chr1	58088683	58088718	_1	10	+	58088683	58088718	0,255,0
chr1	58102047	58102087	_2	20	-	58102047	58102087	0,0,0
chr1	58115333	58115370	_2	10	+	58115333	58115370	0,255,0
chr1	58126945	58126997	_1	12	+	58126945	58126997	0,0,255
chr1	58132851	58132885	_1	10	+	58132851	58132885	0,255,0
chr1	58198290	58198326	_7	12	+	58198290	58198326	0,0,255
chr1	58202403	58202438	_1	10	+	58202403	58202438	0,255,0
chr1	58203219	58203248	_1	10	+	58203219	58203248	0,255,0
chr1	58212706	58212732	_1	10	+	58212706	58212732	0,255,0
chr1	58218946	58218977	_1	10	+	58218946	58218977	0,255,0
chr1	58230321	58230365	_8	10	+	58230321	58230365	0,255,0
chr1	58236014	58236067	_1	10	+	58236014	58236067	0,255,0
chr1	58355084	58355111	_1	10	+	58355084	58355111	0,255,0
chr1	58403052	58403091	_2	12	+	58403052	58403091	0,0,255
chr1	58441842	58441884	_6	40	-	58441842	58441884	128,128,128
chr1	58442941	58442977	_1	40	-	58442941	58442977	128,128,128
chr1	58444854	58444885	_1	40	-	58444854	58444885	128,128,128
chr1	58445763	58445801	_2	40	-	58445763	58445801	128,128,128
chr1	58449371	58449410	_2	40	-	58449371	58449410	128,128,128
chr1	58460492	58460534	_4	12	+	58460492	58460534	0,0,255
chr1	58466400	58466438	_2	40	+	58466400	58466438	128,128,128
chr1	58473856	58473896	_5	12	-	58473856	58473896	0,0,255
chr1	58477121	58477157	_1	11	-	58477121	58477157	255,0,0
chr1	58477973	58478010	_4	11	-	58477973	58478010	255,0,0
chr1	58477983	58478016	_3	11	-	58477983	58478016	255,0,0
chr1	58485346	58485390	_2	40	+	58485346	58485390	128,128,128
chr1	58487369	58487414	_5	40	+	58487369	58487414	128,128,128
chr1	58508960	58508991	_1	12	+	58508960	58508991	0,0,255
chr1	58520646	58520680	_3	12	+	58520646	58520680	0,0,255
chr1	58567539	58567577	_2	11	+	58567539	58567577	255,0,0
chr1	58650156	58650189	_1	10	+	58650156	58650189	0,255,0
chr1	58658638	58658681	_16	40	-	58658638	58658681	128,128,128
chr1	58714110	58714146	_4	40	-	58714110	58714146	128,128,128
chr1	58715474	58715512	_5	10	-	58715474	58715512	0,255,0
chr1	58717459	58717498	_5	10	-	58717459	58717498	0,255,0
chr1	58723691	58723741	_3	12	-	58723691	58723741	0,0,255
chr1	58723719	58723760	_3	12	-	58723719	58723760	0,0,255
chr1	58723720	58723751	_1	12	-	58723720	58723751	0,0,255
chr1	58726283	58726322	_3	12	-	58726283	58726322	0,0,255
chr1	58728112	58728146	_2	10	-	58728112	58728146	0,255,0
chr1	58738280	58738321	_4	20	+	58738280	58738321	0,0,0
chr1	58916035	58916078	_9	40	-	58916035	58916078	128,128,128
chr1	58949560	58949591	_1	40	-	58949560	58949591	128,128,128
chr1	59050743	59050783	_4	20	-	59050743	59050783	0,0,0
chr1	59051832	59051897	_1	12	+	59051832	59051897	0,0,255
chr1	59054342	59054374	_2	12	-	59054342	59054374	0,0,255
chr1	59060146	59060180	_1	12	-	59060146	59060180	0,0,255
chr1	59060358	59060393	_1	12	-	59060358	59060393	0,0,255
chr1	59060799	59060830	_2	40	-	59060799	59060830	128,128,128
chr1	59062652	59062684	_1	40	-	59062652	59062684	128,128,128
chr1	59064562	59064604	_5	40	-	59064562	59064604	128,128,128
chr1	59079395	59079425	_1	40	-	59079395	59079425	128,128,128
chr1	59080596	59080637	_1	40	+	59080596	59080637	128,128,128
chr1	59082608	59082654	_7	40	-	59082608	59082654	128,128,128
chr1	59083389	59083423	_1	40	+	59083389	59083423	128,128,128
chr1	59093651	59093691	_4	40	-	59093651	59093691	128,128,128
chr1	59093669	59093704	_1	40	-	59093669	59093704	128,128,128
chr1	59094103	59094135	_2	40	-	59094103	59094135	128,128,128
chr1	59096315	59096362	_8	40	-	59096315	59096362	128,128,128
chr1	59107876	59107916	_2	12	-	59107876	59107916	0,0,255
chr1	59112499	59112535	_1	10	-	59112499	59112535	0,255,0
chr1	59120525	59120563	_2	10	-	59120525	59120563	0,255,0
chr1	59132147	59132187	_1	10	-	59132147	59132187	0,255,0
chr1	59162118	59162159	_4	10	-	59162118	59162159	0,255,0
chr1	59232400	59232443	_3	10	-	59232400	59232443	0,255,0
chr1	59235888	59235934	_8	12	-	59235888	59235934	0,0,255
chr1	59250888	59250930	_1	12	-	59250888	59250930	0,0,255
chr1	59607612	59607650	_5	20	-	59607612	59607650	0,0,0
chr1	59609021	59609059	_5	10	+	59609021	59609059	0,255,0
chr1	59615218	59615268	_1	10	+	59615218	59615268	0,255,0
chr1	59619562	59619595	_2	12	+	59619562	59619595	0,0,255
chr1	59652065	59652100	_1	10	+	59652065	59652100	0,255,0
chr1	59656733	59656775	_4	10	+	59656733	59656775	0,255,0
chr1	59660734	59660783	_2	10	+	59660734	59660783	0,255,0
chr1	59664580	59664624	_6	12	+	59664580	59664624	0,0,255
chr1	59674207	59674256	_1	10	+	59674207	59674256	0,255,0
chr1	59681947	59681984	_1	12	+	59681947	59681984	0,0,255
chr1	59684379	59684416	_2	12	+	59684379	59684416	0,0,255
chr1	59685031	59685065	_1	12	+	59685031	59685065	0,0,255
chr1	59725232	59725276	_4	20	+	59725232	59725276	0,0,0
chr1	59727610	59727659	_5	12	-	59727610	59727659	0,0,255
chr1	59755258	59755299	_2	12	+	59755258	59755299	0,0,255
chr1	59760939	59760979	_1	12	+	59760939	59760979	0,0,255
chr1	59761507	59761547	_2	12	+	59761507	59761547	0,0,255
chr1	59932723	59932764	_6	40	+	59932723	59932764	128,128,128
chr1	59969308	59969339	_1	40	-	59969308	59969339	128,128,128
chr1	59992491	59992528	_2	20	-	59992491	59992528	0,0,0
chr1	60009781	60009824	_3	12	+	60009781	60009824	0,0,255
chr1	60079392	60079419	_1	10	-	60079392	60079419	0,255,0
chr1	60079425	60079467	_15	12	-	60079425	60079467	0,0,255
chr1	60079436	60079479	_6	12	-	60079436	60079479	0,0,255
chr1	60084995	60085036	_10	11	-	60084995	60085036	255,0,0
chr1	60154401	60154438	_3	11	-	60154401	60154438	255,0,0
chr1	60154467	60154513	_6	11	-	60154467	60154513	255,0,0
chr1	60155763	60155813	_2	10	+	60155763	60155813	0,255,0
chr1	60177864	60177898	_4	10	+	60177864	60177898	0,255,0
chr1	60193448	60193484	_4	10	+	60193448	60193484	0,255,0
chr1	60291930	60291971	_3	12	+	60291930	60291971	0,0,255
chr1	60292210	60292243	_2	12	+	60292210	60292243	0,0,255
chr1	60300698	60300743	_3	10	+	60300698	60300743	0,255,0
chr1	60311743	60311788	_13	12	+	60311743	60311788	0,0,255
chr1	60324629	60324678	_6	12	+	60324629	60324678	0,0,255
chr1	60337924	60337965	_2	10	+	60337924	60337965	0,255,0
chr1	60387785	60387818	_2	12	+	60387785	60387818	0,0,255
chr1	60388442	60388481	_2	12	+	60388442	60388481	0,0,255
chr1	60533605	60533650	_6	11	+	60533605	60533650	255,0,0
chr1	60930127	60930168	_2	40	+	60930127	60930168	128,128,128
chr1	61802000	61802036	_2	20	-	61802000	61802036	0,0,0
chr1	61861805	61861852	_5	10	+	61861805	61861852	0,255,0
chr1	61866723	61866763	_2	10	+	61866723	61866763	0,255,0
chr1	61873151	61873201	_1	10	+	61873151	61873201	0,255,0
chr1	61889520	61889561	_4	10	+	61889520	61889561	0,255,0
chr1	61905876	61905911	_3	10	+	61905876	61905911	0,255,0
chr1	61959769	61959810	_3	10	+	61959769	61959810	0,255,0
chr1	61985799	61985836	_5	10	+	61985799	61985836	0,255,0
chr1	62056807	62056846	_1	10	+	62056807	62056846	0,255,0
chr1	62424526	62424567	_6	10	+	62424526	62424567	0,255,0
chr1	62430121	62430153	_1	10	+	62430121	62430153	0,255,0
chr1	62791929	62791968	_1	12	+	62791929	62791968	0,0,255
chr1	63026542	63026585	_9	40	-	63026542	63026585	128,128,128
chr1	63100186	63100235	_2	40	-	63100186	63100235	128,128,128
chr1	63104935	63104956	_1	12	-	63104935	63104956	0,0,255
chr1	63125530	63125572	_4	12	-	63125530	63125572	0,0,255
chr1	63132639	63132679	_5	12	-	63132639	63132679	0,0,255
chr1	63132811	63132857	_5	12	-	63132811	63132857	0,0,255
chr1	63161231	63161276	_2	10	+	63161231	63161276	0,255,0
chr1	63207445	63207493	_6	12	-	63207445	63207493	0,0,255
chr1	63213287	63213328	_4	10	-	63213287	63213328	0,255,0
chr1	63234558	63234597	_4	20	+	63234558	63234597	0,0,0
chr1	63318123	63318163	_2	40	-	63318123	63318163	128,128,128
chr1	63337577	63337617	_4	10	+	63337577	63337617	0,255,0
chr1	63338968	63339014	_6	10	+	63338968	63339014	0,255,0
chr1	63339069	63339109	_4	10	+	63339069	63339109	0,255,0
chr1	63339074	63339115	_5	10	+	63339074	63339115	0,255,0
chr1	63339082	63339121	_7	10	+	63339082	63339121	0,255,0
chr1	63339166	63339200	_2	10	+	63339166	63339200	0,255,0
chr1	63339292	63339325	_1	10	+	63339292	63339325	0,255,0
chr1	63341505	63341542	_4	12	+	63341505	63341542	0,0,255
chr1	63349385	63349425	_2	12	+	63349385	63349425	0,0,255
chr1	63349401	63349432	_2	12	+	63349401	63349432	0,0,255
chr1	63349957	63350008	_2	40	+	63349957	63350008	128,128,128
chr1	63349999	63350035	_2	40	+	63349999	63350035	128,128,128
chr1	63350796	63350841	_3	40	+	63350796	63350841	128,128,128
chr1	63350963	63351007	_5	40	+	63350963	63351007	128,128,128
chr1	63351428	63351461	_1	40	+	63351428	63351461	128,128,128
chr1	63351679	63351723	_4	40	+	63351679	63351723	128,128,128
chr1	63351817	63351858	_3	40	+	63351817	63351858	128,128,128
chr1	63352520	63352556	_3	40	+	63352520	63352556	128,128,128
chr1	63352527	63352547	_1	40	+	63352527	63352547	128,128,128
chr1	63352896	63352942	_10	40	+	63352896	63352942	128,128,128
chr1	63353179	63353222	_10	40	+	63353179	63353222	128,128,128
chr1	63353250	63353291	_4	40	+	63353250	63353291	128,128,128
chr1	63353520	63353567	_1	40	+	63353520	63353567	128,128,128
chr1	63353567	63353610	_5	40	+	63353567	63353610	128,128,128
chr1	63353746	63353786	_5	40	+	63353746	63353786	128,128,128
chr1	63353951	63353984	_2	40	+	63353951	63353984	128,128,128
chr1	63354100	63354141	_2	40	+	63354100	63354141	128,128,128
chr1	63354523	63354562	_18	40	+	63354523	63354562	128,128,128
chr1	63354614	63354647	_1	40	+	63354614	63354647	128,128,128
chr1	63355443	63355477	_5	40	+	63355443	63355477	128,128,128
chr1	63739009	63739047	_5	40	-	63739009	63739047	128,128,128
chr1	64076434	64076466	_1	40	-	64076434	64076466	128,128,128
chr1	64575276	64575316	_4	40	-	64575276	64575316	128,128,128
chr1	64578913	64578950	_2	40	-	64578913	64578950	128,128,128
chr1	64580415	64580450	_1	10	+	64580415	64580450	0,255,0
chr1	64597450	64597497	_10	11	+	64597450	64597497	255,0,0
chr1	64606531	64606580	_2	11	+	64606531	64606580	255,0,0
chr1	64616756	64616798	_6	12	+	64616756	64616798	0,0,255
chr1	64620685	64620728	_3	12	+	64620685	64620728	0,0,255
chr1	64648261	64648305	_9	12	+	64648261	64648305	0,0,255
chr1	64726679	64726717	_3	12	-	64726679	64726717	0,0,255
chr1	64741582	64741624	_1	10	+	64741582	64741624	0,255,0
chr1	64746577	64746616	_5	10	+	64746577	64746616	0,255,0
chr1	64746849	64746902	_1	10	+	64746849	64746902	0,255,0
chr1	64748412	64748447	_2	10	+	64748412	64748447	0,255,0
chr1	64795583	64795624	_4	40	-	64795583	64795624	128,128,128
chr1	64856034	64856076	_4	10	-	64856034	64856076	0,255,0
chr1	64968954	64968987	_1	12	-	64968954	64968987	0,0,255
chr1	65041070	65041109	_3	40	-	65041070	65041109	128,128,128
chr1	65059708	65059745	_2	12	-	65059708	65059745	0,0,255
chr1	65062670	65062709	_2	12	-	65062670	65062709	0,0,255
chr1	65062744	65062770	_1	12	-	65062744	65062770	0,0,255
chr1	65068604	65068656	_1	10	-	65068604	65068656	0,255,0
chr1	65070023	65070072	_3	10	-	65070023	65070072	0,255,0
chr1	65072284	65072324	_2	12	-	65072284	65072324	0,0,255
chr1	65072404	65072441	_1	10	-	65072404	65072441	0,255,0
chr1	65075067	65075102	_1	12	-	65075067	65075102	0,0,255
chr1	65076770	65076810	_3	10	-	65076770	65076810	0,255,0
chr1	65215095	65215129	_3	12	-	65215095	65215129	0,0,255
chr1	65236359	65236393	_1	10	+	65236359	65236393	0,255,0
chr1	65239087	65239120	_1	11	+	65239087	65239120	255,0,0
chr1	65252457	65252505	_4	11	+	65252457	65252505	255,0,0
chr1	65254172	65254217	_5	10	+	65254172	65254217	0,255,0
chr1	65366204	65366256	_1	10	+	65366204	65366256	0,255,0
chr1	65380453	65380491	_3	10	+	65380453	65380491	0,255,0
chr1	65782725	65782758	_4	40	+	65782725	65782758	128,128,128
chr1	66042923	66042964	_3	40	-	66042923	66042964	128,128,128
chr1	66241503	66241540	_2	10	+	66241503	66241540	0,255,0
chr1	66387274	66387310	_1	10	+	66387274	66387310	0,255,0
chr1	66445996	66446042	_8	12	+	66445996	66446042	0,0,255
chr1	66484868	66484904	_1	12	+	66484868	66484904	0,0,255
chr1	66485445	66485482	_1	12	+	66485445	66485482	0,0,255
chr1	66747217	66747257	_4	40	+	66747217	66747257	128,128,128
chr1	66764398	66764433	_1	12	+	66764398	66764433	0,0,255
chr1	66769923	66769961	_2	12	-	66769923	66769961	0,0,255
chr1	66783125	66783167	_8	20	+	66783125	66783167	0,0,0
chr1	66793640	66793680	_1	10	-	66793640	66793680	0,255,0
chr1	66802638	66802688	_1	10	-	66802638	66802688	0,255,0
chr1	66805251	66805288	_4	10	-	66805251	66805288	0,255,0
chr1	66813709	66813742	_1	20	+	66813709	66813742	0,0,0
chr1	66819839	66819874	_2	21	+	66819839	66819874	128,0,0
chr1	66820007	66820051	_13	11	-	66820007	66820051	255,0,0
chr1	66820059	66820099	_3	11	-	66820059	66820099	255,0,0
chr1	66820060	66820090	_1	11	-	66820060	66820090	255,0,0
chr1	66829912	66829958	_10	10	-	66829912	66829958	0,255,0
chr1	66838867	66838915	_4	10	-	66838867	66838915	0,255,0
chr1	66839639	66839668	_1	10	-	66839639	66839668	0,255,0
chr1	66840504	66840539	_1	10	-	66840504	66840539	0,255,0
chr1	66845203	66845238	_2	20	+	66845203	66845238	0,0,0
chr1	66848039	66848075	_3	12	-	66848039	66848075	0,0,255
chr1	66848537	66848581	_7	12	-	66848537	66848581	0,0,255
chr1	66857547	66857584	_3	10	-	66857547	66857584	0,255,0
chr1	66863909	66863934	_1	10	-	66863909	66863934	0,255,0
chr1	66898405	66898451	_7	10	-	66898405	66898451	0,255,0
chr1	67085187	67085226	_3	11	-	67085187	67085226	255,0,0
chr1	67388990	67389032	_2	40	-	67388990	67389032	128,128,128
chr1	67866893	67866941	_6	40	+	67866893	67866941	128,128,128
chr1	67869317	67869356	_1	40	+	67869317	67869356	128,128,128
chr1	67888978	67889013	_1	40	+	67888978	67889013	128,128,128
chr1	67915367	67915403	_3	40	+	67915367	67915403	128,128,128
chr1	67936734	67936773	_2	40	+	67936734	67936773	128,128,128
chr1	67958513	67958557	_5	40	+	67958513	67958557	128,128,128
chr1	68637371	68637411	_3	10	-	68637371	68637411	0,255,0
chr1	68699850	68699880	_2	10	-	68699850	68699880	0,255,0
chr1	69821168	69821203	_1	40	+	69821168	69821203	128,128,128
chr1	69874592	69874639	_4	10	+	69874592	69874639	0,255,0
chr1	69889555	69889594	_3	12	+	69889555	69889594	0,0,255
chr1	69891745	69891769	_2	10	+	69891745	69891769	0,255,0
chr1	69899959	69899999	_1	12	+	69899959	69899999	0,0,255
chr1	69905092	69905127	_2	12	+	69905092	69905127	0,0,255
chr1	69976767	69976804	_4	10	+	69976767	69976804	0,255,0
chr1	69980153	69980193	_3	10	+	69980153	69980193	0,255,0
chr1	69983711	69983751	_3	10	+	69983711	69983751	0,255,0
chr1	70005629	70005677	_4	10	+	70005629	70005677	0,255,0
chr1	70028642	70028675	_2	10	+	70028642	70028675	0,255,0
chr1	70029425	70029471	_7	10	+	70029425	70029471	0,255,0
chr1	70036874	70036912	_11	10	+	70036874	70036912	0,255,0
chr1	70043383	70043422	_2	12	+	70043383	70043422	0,0,255
chr1	70044296	70044344	_6	10	+	70044296	70044344	0,255,0
chr1	70047121	70047163	_8	10	+	70047121	70047163	0,255,0
chr1	70065044	70065092	_9	10	+	70065044	70065092	0,255,0
chr1	70066183	70066211	_1	10	+	70066183	70066211	0,255,0
chr1	70067228	70067269	_5	10	+	70067228	70067269	0,255,0
chr1	70084554	70084592	_3	10	+	70084554	70084592	0,255,0
chr1	70086421	70086459	_1	10	+	70086421	70086459	0,255,0
chr1	70086425	70086458	_2	10	+	70086425	70086458	0,255,0
chr1	70096314	70096352	_1	10	+	70096314	70096352	0,255,0
chr1	70100014	70100053	_6	10	+	70100014	70100053	0,255,0
chr1	70113659	70113698	_4	10	+	70113659	70113698	0,255,0
chr1	70120430	70120469	_1	10	+	70120430	70120469	0,255,0
chr1	70121126	70121153	_1	10	+	70121126	70121153	0,255,0
chr1	70152511	70152548	_2	10	+	70152511	70152548	0,255,0
chr1	70197137	70197179	_9	10	+	70197137	70197179	0,255,0
chr1	70197432	70197466	_3	10	+	70197432	70197466	0,255,0
chr1	70209881	70209921	_2	10	+	70209881	70209921	0,255,0
chr1	70211657	70211685	_1	10	+	70211657	70211685	0,255,0
chr1	70211761	70211802	_4	10	+	70211761	70211802	0,255,0
chr1	70220751	70220783	_1	10	+	70220751	70220783	0,255,0
chr1	70234498	70234535	_4	10	+	70234498	70234535	0,255,0
chr1	70235019	70235060	_3	10	+	70235019	70235060	0,255,0
chr1	70236520	70236562	_3	10	+	70236520	70236562	0,255,0
chr1	70253502	70253551	_11	10	+	70253502	70253551	0,255,0
chr1	70272405	70272441	_1	10	+	70272405	70272441	0,255,0
chr1	70276695	70276724	_2	10	+	70276695	70276724	0,255,0
chr1	70318218	70318265	_3	10	+	70318218	70318265	0,255,0
chr1	70346177	70346214	_4	12	+	70346177	70346214	0,0,255
chr1	70361526	70361562	_1	10	+	70361526	70361562	0,255,0
chr1	70415402	70415430	_1	10	+	70415402	70415430	0,255,0
chr1	70443188	70443220	_2	10	+	70443188	70443220	0,255,0
chr1	70479845	70479894	_4	10	+	70479845	70479894	0,255,0
chr1	70505380	70505420	_2	10	+	70505380	70505420	0,255,0
chr1	70507783	70507825	_3	10	+	70507783	70507825	0,255,0
chr1	70550025	70550072	_4	10	+	70550025	70550072	0,255,0
chr1	70585473	70585518	_10	10	+	70585473	70585518	0,255,0
chr1	70595329	70595380	_1	10	+	70595329	70595380	0,255,0
chr1	70596018	70596067	_1	10	+	70596018	70596067	0,255,0
chr1	70622242	70622286	_3	10	+	70622242	70622286	0,255,0
chr1	70643931	70643972	_2	10	+	70643931	70643972	0,255,0
chr1	70685897	70685931	_2	10	+	70685897	70685931	0,255,0
chr1	70694253	70694301	_4	10	+	70694253	70694301	0,255,0
chr1	70697914	70697954	_5	10	+	70697914	70697954	0,255,0
chr1	70741139	70741172	_1	10	+	70741139	70741172	0,255,0
chr1	70898688	70898720	_1	10	+	70898688	70898720	0,255,0
chr1	70939802	70939842	_1	40	-	70939802	70939842	128,128,128
chr1	71104052	71104098	_11	10	-	71104052	71104098	0,255,0
chr1	71112173	71112209	_1	12	-	71112173	71112209	0,0,255
chr1	71121941	71121984	_8	12	-	71121941	71121984	0,0,255
chr1	71134713	71134742	_2	12	-	71134713	71134742	0,0,255
chr1	71660207	71660246	_2	11	-	71660207	71660246	255,0,0
chr1	71966666	71966704	_5	40	-	71966666	71966704	128,128,128
chr1	72235405	72235439	_2	10	-	72235405	72235439	0,255,0
chr1	72262771	72262815	_5	40	-	72262771	72262815	128,128,128
chr1	72303448	72303484	_3	10	+	72303448	72303484	0,255,0
chr1	72311389	72311418	_1	12	+	72311389	72311418	0,0,255
chr1	72362037	72362069	_1	12	+	72362037	72362069	0,0,255
chr1	72613885	72613923	_3	40	-	72613885	72613923	128,128,128
chr1	72655674	72655703	_2	20	-	72655674	72655703	0,0,0
chr1	72679556	72679598	_3	22	-	72679556	72679598	0,0,128
chr1	72773444	72773497	_1	40	+	72773444	72773497	128,128,128
chr1	72932744	72932786	_3	40	-	72932744	72932786	128,128,128
chr1	73061766	73061808	_10	12	-	73061766	73061808	0,0,255
chr1	73061817	73061861	_9	12	-	73061817	73061861	0,0,255
chr1	73061839	73061887	_4	12	-	73061839	73061887	0,0,255
chr1	73062297	73062338	_1	12	-	73062297	73062338	0,0,255
chr1	73062317	73062365	_19	12	-	73062317	73062365	0,0,255
chr1	73062340	73062374	_2	12	-	73062340	73062374	0,0,255
chr1	73202112	73202156	_6	40	+	73202112	73202156	128,128,128
chr1	73202836	73202875	_2	40	+	73202836	73202875	128,128,128
chr1	73208265	73208306	_6	40	+	73208265	73208306	128,128,128
chr1	73213387	73213426	_2	40	+	73213387	73213426	128,128,128
chr1	73228670	73228712	_4	40	+	73228670	73228712	128,128,128
chr1	73248030	73248065	_1	40	+	73248030	73248065	128,128,128
chr1	73964310	73964347	_5	12	-	73964310	73964347	0,0,255
chr1	73971907	73971945	_3	12	-	73971907	73971945	0,0,255
chr1	73979754	73979793	_2	10	-	73979754	73979793	0,255,0
chr1	73988817	73988867	_1	40	-	73988817	73988867	128,128,128
chr1	73990609	73990656	_6	40	-	73990609	73990656	128,128,128
chr1	73996796	73996827	_1	40	+	73996796	73996827	128,128,128
chr1	74037895	74037939	_12	10	-	74037895	74037939	0,255,0
chr1	74302699	74302727	_1	10	+	74302699	74302727	0,255,0
chr1	74327541	74327593	_1	20	+	74327541	74327593	0,0,0
chr1	74328277	74328307	_3	10	-	74328277	74328307	0,255,0
chr1	74329131	74329175	_9	20	+	74329131	74329175	0,0,0
chr1	74330800	74330850	_3	10	-	74330800	74330850	0,255,0
chr1	74355336	74355387	_1	10	+	74355336	74355387	0,255,0
chr1	74398345	74398386	_2	22	-	74398345	74398386	0,0,128
chr1	74411117	74411153	_1	12	+	74411117	74411153	0,0,255
chr1	74413167	74413188	_1	10	+	74413167	74413188	0,255,0
chr1	74442423	74442463	_1	22	-	74442423	74442463	0,0,128
chr1	74480688	74480723	_5	20	-	74480688	74480723	0,0,0
chr1	74500489	74500528	_5	12	-	74500489	74500528	0,0,255
chr1	74502630	74502679	_4	12	-	74502630	74502679	0,0,255
chr1	74517169	74517218	_3	12	-	74517169	74517218	0,0,255
chr1	74517194	74517238	_6	12	-	74517194	74517238	0,0,255
chr1	74538783	74538831	_1	10	-	74538783	74538831	0,255,0
chr1	74539531	74539569	_3	12	-	74539531	74539569	0,0,255
chr1	74552753	74552784	_2	10	-	74552753	74552784	0,255,0
chr1	74560111	74560150	_3	20	-	74560111	74560150	0,0,0
chr1	74560332	74560379	_4	20	-	74560332	74560379	0,0,0
chr1	74561006	74561038	_1	20	-	74561006	74561038	0,0,0
chr1	74572796	74572834	_1	10	+	74572796	74572834	0,255,0
chr1	74574581	74574612	_1	20	-	74574581	74574612	0,0,0
chr1	74576342	74576388	_6	22	-	74576342	74576388	0,0,128
chr1	74577644	74577682	_3	12	-	74577644	74577682	0,0,255
chr1	74603030	74603072	_7	10	+	74603030	74603072	0,255,0
chr1	74604303	74604330	_1	12	+	74604303	74604330	0,0,255
chr1	74606864	74606901	_2	11	+	74606864	74606901	255,0,0
chr1	74618479	74618518	_5	12	-	74618479	74618518	0,0,255
chr1	74641210	74641253	_3	12	-	74641210	74641253	0,0,255
chr1	74645680	74645716	_2	12	-	74645680	74645716	0,0,255
chr1	74645837	74645878	_2	10	-	74645837	74645878	0,255,0
chr1	74648623	74648648	_1	12	+	74648623	74648648	0,0,255
chr1	74650010	74650050	_2	12	+	74650010	74650050	0,0,255
chr1	74664651	74664695	_2	10	+	74664651	74664695	0,255,0
chr1	74710717	74710750	_1	10	+	74710717	74710750	0,255,0
chr1	74712630	74712680	_1	10	+	74712630	74712680	0,255,0
chr1	74727876	74727918	_4	12	+	74727876	74727918	0,0,255
chr1	74727959	74728008	_4	10	+	74727959	74728008	0,255,0
chr1	74731929	74731979	_2	12	+	74731929	74731979	0,0,255
chr1	74734613	74734648	_2	10	+	74734613	74734648	0,255,0
chr1	74735143	74735183	_2	12	+	74735143	74735183	0,0,255
chr1	74743027	74743062	_2	12	+	74743027	74743062	0,0,255
chr1	74747505	74747547	_3	40	+	74747505	74747547	128,128,128
chr1	74830035	74830079	_9	10	+	74830035	74830079	0,255,0
chr1	74950082	74950117	_1	12	-	74950082	74950117	0,0,255
chr1	74952896	74952937	_1	12	-	74952896	74952937	0,0,255
chr1	74953173	74953211	_3	10	-	74953173	74953211	0,255,0
chr1	74953204	74953249	_7	10	-	74953204	74953249	0,255,0
chr1	74957094	74957136	_2	12	-	74957094	74957136	0,0,255
chr1	74957609	74957647	_4	12	-	74957609	74957647	0,0,255
chr1	74965602	74965637	_3	10	-	74965602	74965637	0,255,0
chr1	74967131	74967166	_1	12	-	74967131	74967166	0,0,255
chr1	74968169	74968204	_1	12	-	74968169	74968204	0,0,255
chr1	74968196	74968236	_4	12	-	74968196	74968236	0,0,255
chr1	74969573	74969618	_7	12	-	74969573	74969618	0,0,255
chr1	74969603	74969641	_2	12	-	74969603	74969641	0,0,255
chr1	74971388	74971425	_1	12	-	74971388	74971425	0,0,255
chr1	74973012	74973051	_8	12	-	74973012	74973051	0,0,255
chr1	74973162	74973201	_5	12	-	74973162	74973201	0,0,255
chr1	74973697	74973729	_1	12	-	74973697	74973729	0,0,255
chr1	74973769	74973812	_6	12	-	74973769	74973812	0,0,255
chr1	74974235	74974265	_2	12	-	74974235	74974265	0,0,255
chr1	74974624	74974672	_5	12	-	74974624	74974672	0,0,255
chr1	74974663	74974703	_5	12	-	74974663	74974703	0,0,255
chr1	74974935	74974976	_3	12	-	74974935	74974976	0,0,255
chr1	74978421	74978449	_2	11	-	74978421	74978449	255,0,0
chr1	74978421	74978463	_4	11	-	74978421	74978463	255,0,0
chr1	74979649	74979676	_1	12	-	74979649	74979676	0,0,255
chr1	74979659	74979703	_7	12	-	74979659	74979703	0,0,255
chr1	75063245	75063284	_1	10	-	75063245	75063284	0,255,0
chr1	75144045	75144077	_1	12	+	75144045	75144077	0,0,255
chr1	75191458	75191503	_7	11	+	75191458	75191503	255,0,0
chr1	75192342	75192385	_4	11	+	75192342	75192385	255,0,0
chr1	75194770	75194817	_4	20	-	75194770	75194817	0,0,0
chr1	75195605	75195652	_6	22	-	75195605	75195652	0,0,128
chr1	75196227	75196262	_2	11	-	75196227	75196262	255,0,0
chr1	75209197	75209238	_2	12	+	75209197	75209238	0,0,255
chr1	75209527	75209571	_3	11	+	75209527	75209571	255,0,0
chr1	75212799	75212839	_3	12	-	75212799	75212839	0,0,255
chr1	75213457	75213500	_9	12	-	75213457	75213500	0,0,255
chr1	75216551	75216595	_4	40	-	75216551	75216595	128,128,128
chr1	75223986	75224023	_3	40	-	75223986	75224023	128,128,128
chr1	75394605	75394647	_1	10	+	75394605	75394647	0,255,0
chr1	75438677	75438716	_2	10	+	75438677	75438716	0,255,0
chr1	75477697	75477745	_4	20	-	75477697	75477745	0,0,0
chr1	75487848	75487888	_4	11	-	75487848	75487888	255,0,0
chr1	75503804	75503849	_7	12	+	75503804	75503849	0,0,255
chr1	75504969	75505010	_6	10	+	75504969	75505010	0,255,0
chr1	75521280	75521309	_1	12	+	75521280	75521309	0,0,255
chr1	75544573	75544601	_2	12	+	75544573	75544601	0,0,255
chr1	76256916	76256959	_10	40	+	76256916	76256959	128,128,128
chr1	78349192	78349241	_5	10	+	78349192	78349241	0,255,0
chr1	78365808	78365849	_2	10	+	78365808	78365849	0,255,0
chr1	78408662	78408703	_13	10	+	78408662	78408703	0,255,0
chr1	78414743	78414783	_4	22	-	78414743	78414783	0,0,128
chr1	78436535	78436567	_3	10	-	78436535	78436567	0,255,0
chr1	78453602	78453629	_1	10	-	78453602	78453629	0,255,0
chr1	78660969	78661003	_1	12	+	78660969	78661003	0,0,255
chr1	78661739	78661771	_3	12	+	78661739	78661771	0,0,255
chr1	78690265	78690312	_11	10	+	78690265	78690312	0,255,0
chr1	78709324	78709360	_1	40	+	78709324	78709360	128,128,128
chr1	78717016	78717060	_4	40	-	78717016	78717060	128,128,128
chr1	78780546	78780585	_12	40	-	78780546	78780585	128,128,128
chr1	78782029	78782071	_2	40	-	78782029	78782071	128,128,128
chr1	78966164	78966199	_1	40	+	78966164	78966199	128,128,128
chr1	79734989	79735030	_5	10	-	79734989	79735030	0,255,0
chr1	79790428	79790471	_3	40	+	79790428	79790471	128,128,128
chr1	79794612	79794650	_1	20	+	79794612	79794650	0,0,0
chr1	80022509	80022544	_1	40	+	80022509	80022544	128,128,128
chr1	80194192	80194235	_10	40	+	80194192	80194235	128,128,128
chr1	80283552	80283593	_2	12	-	80283552	80283593	0,0,255
chr1	80447627	80447676	_6	40	+	80447627	80447676	128,128,128
chr1	80456582	80456625	_12	40	+	80456582	80456625	128,128,128
chr1	80460456	80460489	_1	40	+	80460456	80460489	128,128,128
chr1	80465451	80465484	_1	40	+	80465451	80465484	128,128,128
chr1	80469084	80469117	_1	40	+	80469084	80469117	128,128,128
chr1	80480232	80480268	_3	40	+	80480232	80480268	128,128,128
chr1	80486434	80486468	_1	40	+	80486434	80486468	128,128,128
chr1	80527559	80527598	_3	20	+	80527559	80527598	0,0,0
chr1	80530528	80530560	_1	20	+	80530528	80530560	0,0,0
chr1	80582961	80583003	_8	12	-	80582961	80583003	0,0,255
chr1	82304124	82304157	_3	40	-	82304124	82304157	128,128,128
chr1	82308936	82308978	_2	40	-	82308936	82308978	128,128,128
chr1	82313070	82313111	_2	40	-	82313070	82313111	128,128,128
chr1	82314353	82314387	_1	10	+	82314353	82314387	0,255,0
chr1	82364911	82364945	_2	12	+	82364911	82364945	0,0,255
chr1	82391522	82391560	_3	10	+	82391522	82391560	0,255,0
chr1	82416189	82416224	_6	10	+	82416189	82416224	0,255,0
chr1	82436892	82436930	_3	10	+	82436892	82436930	0,255,0
chr1	82445945	82445983	_2	40	-	82445945	82445983	128,128,128
chr1	82468892	82468926	_1	10	-	82468892	82468926	0,255,0
chr1	82496851	82496884	_1	10	-	82496851	82496884	0,255,0
chr1	82497123	82497171	_10	10	-	82497123	82497171	0,255,0
chr1	82515588	82515634	_15	12	-	82515588	82515634	0,0,255
chr1	82549490	82549528	_5	20	+	82549490	82549528	0,0,0
chr1	82725942	82725970	_1	12	+	82725942	82725970	0,0,255
chr1	82730235	82730270	_2	10	+	82730235	82730270	0,255,0
chr1	82730980	82731003	_1	20	-	82730980	82731003	0,0,0
chr1	82736536	82736586	_4	10	+	82736536	82736586	0,255,0
chr1	82748174	82748204	_1	12	+	82748174	82748204	0,0,255
chr1	82799800	82799832	_1	40	-	82799800	82799832	128,128,128
chr1	82836354	82836391	_2	12	+	82836354	82836391	0,0,255
chr1	82862995	82863033	_3	10	+	82862995	82863033	0,255,0
chr1	82898479	82898521	_1	40	+	82898479	82898521	128,128,128
chr1	82903173	82903207	_4	40	+	82903173	82903207	128,128,128
chr1	82920866	82920912	_3	40	+	82920866	82920912	128,128,128
chr1	82923100	82923149	_6	40	+	82923100	82923149	128,128,128
chr1	83157608	83157642	_2	10	+	83157608	83157642	0,255,0
chr1	83164714	83164756	_12	10	+	83164714	83164756	0,255,0
chr1	83277126	83277162	_1	22	+	83277126	83277162	0,0,128
chr1	83307342	83307376	_2	20	+	83307342	83307376	0,0,0
chr1	83606838	83606870	_1	40	-	83606838	83606870	128,128,128
chr1	83652956	83652996	_4	40	-	83652956	83652996	128,128,128
chr1	83719261	83719307	_7	40	-	83719261	83719307	128,128,128
chr1	83719628	83719669	_5	40	-	83719628	83719669	128,128,128
chr1	83827861	83827894	_2	40	-	83827861	83827894	128,128,128
chr1	83855060	83855095	_6	10	-	83855060	83855095	0,255,0
chr1	83855965	83856001	_1	10	-	83855965	83856001	0,255,0
chr1	83861413	83861444	_3	10	-	83861413	83861444	0,255,0
chr1	83875731	83875767	_1	10	-	83875731	83875767	0,255,0
chr1	83898289	83898331	_6	10	-	83898289	83898331	0,255,0
chr1	84567280	84567313	_1	20	+	84567280	84567313	0,0,0
chr1	84727115	84727159	_1	12	-	84727115	84727159	0,0,255
chr1	84741265	84741313	_5	12	-	84741265	84741313	0,0,255
chr1	84741617	84741661	_7	12	-	84741617	84741661	0,0,255
chr1	84741630	84741669	_2	12	-	84741630	84741669	0,0,255
chr1	84743813	84743855	_3	12	-	84743813	84743855	0,0,255
chr1	84743826	84743875	_1	12	-	84743826	84743875	0,0,255
chr1	84744253	84744297	_8	10	-	84744253	84744297	0,255,0
chr1	84750897	84750934	_2	12	-	84750897	84750934	0,0,255
chr1	84754309	84754356	_7	12	-	84754309	84754356	0,0,255
chr1	84754462	84754509	_3	12	-	84754462	84754509	0,0,255
chr1	84754482	84754526	_3	12	-	84754482	84754526	0,0,255
chr1	84757425	84757473	_4	12	-	84757425	84757473	0,0,255
chr1	84757445	84757487	_5	12	-	84757445	84757487	0,0,255
chr1	84757597	84757643	_6	12	-	84757597	84757643	0,0,255
chr1	84758722	84758764	_2	12	-	84758722	84758764	0,0,255
chr1	84759966	84760002	_2	12	-	84759966	84760002	0,0,255
chr1	84785661	84785705	_2	10	-	84785661	84785705	0,255,0
chr1	84790242	84790280	_3	12	-	84790242	84790280	0,0,255
chr1	84790249	84790290	_5	12	-	84790249	84790290	0,0,255
chr1	84790394	84790442	_10	12	-	84790394	84790442	0,0,255
chr1	84791855	84791891	_3	10	-	84791855	84791891	0,255,0
chr1	84793600	84793633	_2	10	-	84793600	84793633	0,255,0
chr1	84794378	84794416	_2	10	-	84794378	84794416	0,255,0
chr1	84799073	84799116	_2	10	-	84799073	84799116	0,255,0
chr1	84811486	84811529	_4	12	-	84811486	84811529	0,0,255
chr1	84813387	84813434	_4	10	-	84813387	84813434	0,255,0
chr1	84840935	84840981	_3	10	+	84840935	84840981	0,255,0
chr1	84847207	84847240	_3	10	+	84847207	84847240	0,255,0
chr1	84854455	84854485	_1	10	+	84854455	84854485	0,255,0
chr1	84854496	84854534	_3	10	+	84854496	84854534	0,255,0
chr1	84944314	84944352	_2	40	+	84944314	84944352	128,128,128
chr1	87668283	87668328	_5	20	+	87668283	87668328	0,0,0
chr1	87703152	87703196	_14	10	+	87703152	87703196	0,255,0
chr1	87723844	87723873	_1	10	+	87723844	87723873	0,255,0
chr1	87918598	87918635	_2	12	+	87918598	87918635	0,0,255
chr1	87918622	87918663	_2	12	+	87918622	87918663	0,0,255
chr1	87924478	87924522	_3	10	+	87924478	87924522	0,255,0
chr1	87976467	87976500	_3	10	+	87976467	87976500	0,255,0
chr1	87988574	87988605	_1	12	+	87988574	87988605	0,0,255
chr1	88007597	88007641	_3	12	+	88007597	88007641	0,0,255
chr1	88030220	88030268	_4	12	+	88030220	88030268	0,0,255
chr1	88055362	88055396	_2	10	+	88055362	88055396	0,255,0
chr1	88056647	88056685	_6	12	+	88056647	88056685	0,0,255
chr1	88058610	88058646	_1	10	+	88058610	88058646	0,255,0
chr1	88070155	88070200	_10	12	+	88070155	88070200	0,0,255
chr1	88075484	88075521	_2	10	+	88075484	88075521	0,255,0
chr1	88107593	88107626	_1	20	-	88107593	88107626	0,0,0
chr1	88107626	88107666	_5	20	-	88107626	88107666	0,0,0
chr1	88176946	88176997	_1	40	+	88176946	88176997	128,128,128
chr1	88187075	88187115	_4	40	-	88187075	88187115	128,128,128
chr1	88248585	88248618	_1	10	-	88248585	88248618	0,255,0
chr1	88253960	88254003	_7	12	-	88253960	88254003	0,0,255
chr1	88297063	88297103	_1	40	-	88297063	88297103	128,128,128
chr1	88304251	88304285	_3	40	-	88304251	88304285	128,128,128
chr1	88314268	88314300	_2	40	-	88314268	88314300	128,128,128
chr1	88317521	88317563	_8	40	-	88317521	88317563	128,128,128
chr1	88329763	88329793	_1	40	-	88329763	88329793	128,128,128
chr1	88334488	88334537	_3	40	-	88334488	88334537	128,128,128
chr1	88335607	88335639	_3	40	+	88335607	88335639	128,128,128
chr1	88380486	88380530	_6	40	+	88380486	88380530	128,128,128
chr1	88425722	88425771	_5	10	+	88425722	88425771	0,255,0
chr1	88470935	88470976	_6	10	-	88470935	88470976	0,255,0
chr1	88477913	88477950	_2	10	-	88477913	88477950	0,255,0
chr1	88481960	88482000	_4	40	+	88481960	88482000	128,128,128
chr1	88494643	88494688	_2	10	+	88494643	88494688	0,255,0
chr1	88502711	88502747	_3	12	+	88502711	88502747	0,0,255
chr1	88517847	88517894	_9	40	+	88517847	88517894	128,128,128
chr1	88540854	88540886	_1	40	+	88540854	88540886	128,128,128
chr1	88609727	88609770	_5	10	+	88609727	88609770	0,255,0
chr1	88658685	88658726	_2	10	+	88658685	88658726	0,255,0
chr1	88755895	88755929	_1	10	+	88755895	88755929	0,255,0
chr1	88775697	88775737	_2	10	+	88775697	88775737	0,255,0
chr1	88791582	88791618	_3	10	+	88791582	88791618	0,255,0
chr1	88816735	88816776	_2	10	+	88816735	88816776	0,255,0
chr1	88817746	88817780	_2	10	+	88817746	88817780	0,255,0
chr1	88830352	88830387	_2	10	+	88830352	88830387	0,255,0
chr1	88885036	88885065	_3	10	+	88885036	88885065	0,255,0
chr1	88945426	88945466	_3	11	+	88945426	88945466	255,0,0
chr1	88949029	88949070	_4	40	+	88949029	88949070	128,128,128
chr1	89084139	89084186	_3	12	+	89084139	89084186	0,0,255
chr1	89123974	89124017	_4	10	+	89123974	89124017	0,255,0
chr1	89135821	89135865	_1	12	+	89135821	89135865	0,0,255
chr1	89141090	89141135	_6	40	+	89141090	89141135	128,128,128
chr1	89181155	89181193	_6	10	+	89181155	89181193	0,255,0
chr1	89205966	89206001	_3	10	+	89205966	89206001	0,255,0
chr1	89283338	89283373	_2	10	+	89283338	89283373	0,255,0
chr1	89308708	89308751	_6	10	+	89308708	89308751	0,255,0
chr1	89325242	89325280	_2	12	+	89325242	89325280	0,0,255
chr1	89329192	89329236	_4	20	-	89329192	89329236	0,0,0
chr1	89330933	89330969	_3	10	+	89330933	89330969	0,255,0
chr1	89333411	89333452	_5	12	+	89333411	89333452	0,0,255
chr1	89336279	89336321	_7	10	+	89336279	89336321	0,255,0
chr1	89460112	89460142	_1	20	+	89460112	89460142	0,0,0
chr1	89460569	89460609	_2	20	+	89460569	89460609	0,0,0
chr1	89596330	89596371	_3	22	-	89596330	89596371	0,0,128
chr1	89653172	89653204	_2	10	+	89653172	89653204	0,255,0
chr1	89800203	89800238	_1	40	+	89800203	89800238	128,128,128
chr1	89839021	89839061	_1	12	+	89839021	89839061	0,0,255
chr1	89841620	89841658	_3	12	+	89841620	89841658	0,0,255
chr1	89843191	89843242	_2	12	-	89843191	89843242	0,0,255
chr1	89866059	89866095	_3	10	-	89866059	89866095	0,255,0
chr1	89903927	89903970	_10	12	-	89903927	89903970	0,0,255
chr1	89905019	89905057	_3	12	-	89905019	89905057	0,0,255
chr1	89969742	89969774	_1	20	-	89969742	89969774	0,0,0
chr1	90100543	90100578	_2	20	-	90100543	90100578	0,0,0
chr1	90101617	90101650	_2	22	-	90101617	90101650	0,0,128
chr1	90124642	90124677	_3	40	+	90124642	90124677	128,128,128
chr1	90124818	90124850	_1	40	+	90124818	90124850	128,128,128
chr1	90124941	90124979	_1	40	+	90124941	90124979	128,128,128
chr1	90126604	90126650	_11	40	+	90126604	90126650	128,128,128
chr1	90126613	90126647	_1	40	+	90126613	90126647	128,128,128
chr1	90126682	90126733	_4	40	+	90126682	90126733	128,128,128
chr1	90130719	90130769	_3	40	+	90130719	90130769	128,128,128
chr1	90134962	90135010	_3	12	+	90134962	90135010	0,0,255
chr1	90135571	90135617	_12	12	+	90135571	90135617	0,0,255
chr1	90137659	90137696	_1	40	+	90137659	90137696	128,128,128
chr1	90137662	90137700	_5	40	+	90137662	90137700	128,128,128
chr1	90138115	90138153	_3	40	+	90138115	90138153	128,128,128
chr1	90138145	90138190	_2	40	+	90138145	90138190	128,128,128
chr1	90140575	90140604	_2	40	+	90140575	90140604	128,128,128
chr1	90142798	90142831	_3	40	+	90142798	90142831	128,128,128
chr1	90143008	90143034	_1	40	+	90143008	90143034	128,128,128
chr1	90143746	90143787	_6	40	+	90143746	90143787	128,128,128
chr1	90145346	90145373	_1	40	+	90145346	90145373	128,128,128
chr1	90147837	90147874	_2	40	+	90147837	90147874	128,128,128
chr1	90152086	90152124	_7	40	+	90152086	90152124	128,128,128
chr1	90153302	90153343	_2	40	+	90153302	90153343	128,128,128
chr1	90156131	90156166	_1	40	+	90156131	90156166	128,128,128
chr1	90156421	90156450	_4	40	+	90156421	90156450	128,128,128
chr1	90166825	90166857	_1	11	-	90166825	90166857	255,0,0
chr1	90170640	90170690	_1	10	-	90170640	90170690	0,255,0
chr1	90190752	90190784	_1	40	+	90190752	90190784	128,128,128
chr1	90255812	90255844	_1	10	+	90255812	90255844	0,255,0
chr1	90267323	90267354	_1	10	+	90267323	90267354	0,255,0
chr1	90267362	90267407	_6	10	+	90267362	90267407	0,255,0
chr1	90448121	90448147	_1	12	+	90448121	90448147	0,0,255
chr1	90876472	90876508	_6	40	-	90876472	90876508	128,128,128
chr1	90885551	90885597	_7	40	-	90885551	90885597	128,128,128
chr1	90912320	90912358	_1	40	-	90912320	90912358	128,128,128
chr1	90940851	90940885	_1	40	+	90940851	90940885	128,128,128
chr1	91289041	91289083	_1	40	+	91289041	91289083	128,128,128
chr1	91314703	91314752	_4	40	-	91314703	91314752	128,128,128
chr1	91464482	91464514	_1	10	+	91464482	91464514	0,255,0
chr1	91472876	91472913	_1	10	+	91472876	91472913	0,255,0
chr1	91536401	91536437	_2	10	+	91536401	91536437	0,255,0
chr1	91560233	91560271	_2	12	+	91560233	91560271	0,0,255
chr1	91568965	91569000	_5	10	+	91568965	91569000	0,255,0
chr1	91572278	91572314	_1	20	-	91572278	91572314	0,0,0
chr1	91572670	91572713	_4	20	-	91572670	91572713	0,0,0
chr1	91572681	91572720	_2	20	-	91572681	91572720	0,0,0
chr1	91572826	91572877	_3	20	-	91572826	91572877	0,0,0
chr1	91573791	91573827	_1	20	-	91573791	91573827	0,0,0
chr1	91574040	91574075	_1	20	-	91574040	91574075	0,0,0
chr1	91574437	91574477	_1	22	-	91574437	91574477	0,0,128
chr1	91574736	91574785	_2	22	-	91574736	91574785	0,0,128
chr1	91574928	91574963	_1	22	-	91574928	91574963	0,0,128
chr1	91577786	91577823	_6	21	-	91577786	91577823	128,0,0
chr1	91585697	91585741	_1	10	+	91585697	91585741	0,255,0
chr1	91587566	91587613	_7	10	+	91587566	91587613	0,255,0
chr1	91589774	91589811	_1	10	+	91589774	91589811	0,255,0
chr1	91631867	91631909	_5	10	+	91631867	91631909	0,255,0
chr1	91685856	91685901	_5	12	+	91685856	91685901	0,0,255
chr1	91726487	91726516	_1	20	-	91726487	91726516	0,0,0
chr1	91777516	91777562	_7	10	+	91777516	91777562	0,255,0
chr1	91963399	91963439	_7	12	-	91963399	91963439	0,0,255
chr1	91976652	91976694	_3	10	-	91976652	91976694	0,255,0
chr1	91977900	91977945	_4	12	-	91977900	91977945	0,0,255
chr1	91986062	91986099	_3	12	-	91986062	91986099	0,0,255
chr1	91993113	91993151	_4	40	-	91993113	91993151	128,128,128
chr1	92000183	92000225	_5	10	-	92000183	92000225	0,255,0
chr1	92005470	92005508	_4	10	-	92005470	92005508	0,255,0
chr1	92009058	92009104	_2	10	-	92009058	92009104	0,255,0
chr1	92013089	92013133	_9	10	-	92013089	92013133	0,255,0
chr1	92029118	92029154	_1	10	-	92029118	92029154	0,255,0
chr1	92043445	92043474	_3	10	-	92043445	92043474	0,255,0
chr1	92187222	92187264	_5	40	+	92187222	92187264	128,128,128
chr1	92190494	92190540	_5	40	+	92190494	92190540	128,128,128
chr1	92429687	92429732	_8	40	-	92429687	92429732	128,128,128
chr1	92505392	92505437	_4	10	+	92505392	92505437	0,255,0
chr1	93048872	93048910	_1	12	+	93048872	93048910	0,0,255
chr1	93048938	93048971	_3	12	+	93048938	93048971	0,0,255
chr1	93049534	93049572	_2	12	+	93049534	93049572	0,0,255
chr1	93059952	93059988	_2	10	+	93059952	93059988	0,255,0
chr1	93062284	93062316	_5	10	+	93062284	93062316	0,255,0
chr1	93139976	93140020	_8	40	-	93139976	93140020	128,128,128
chr1	93164882	93164920	_3	10	+	93164882	93164920	0,255,0
chr1	93182133	93182165	_1	12	+	93182133	93182165	0,0,255
chr1	93194464	93194503	_2	40	+	93194464	93194503	128,128,128
chr1	93208247	93208300	_2	10	+	93208247	93208300	0,255,0
chr1	93209050	93209095	_5	10	+	93209050	93209095	0,255,0
chr1	93229030	93229073	_8	10	+	93229030	93229073	0,255,0
chr1	93397924	93397974	_5	12	+	93397924	93397974	0,0,255
chr1	93402287	93402326	_2	10	+	93402287	93402326	0,255,0
chr1	93410272	93410318	_6	10	+	93410272	93410318	0,255,0
chr1	93417473	93417515	_5	12	+	93417473	93417515	0,0,255
chr1	93417485	93417515	_1	12	+	93417485	93417515	0,0,255
chr1	93424291	93424338	_4	12	+	93424291	93424338	0,0,255
chr1	93447085	93447118	_3	10	+	93447085	93447118	0,255,0
chr1	93453508	93453539	_1	12	+	93453508	93453539	0,0,255
chr1	93540946	93540987	_2	40	-	93540946	93540987	128,128,128
chr1	93543208	93543242	_2	40	-	93543208	93543242	128,128,128
chr1	93594234	93594270	_2	40	-	93594234	93594270	128,128,128
chr1	93594246	93594281	_1	40	-	93594246	93594281	128,128,128
chr1	93597862	93597901	_2	40	-	93597862	93597901	128,128,128
chr1	93612134	93612174	_9	40	-	93612134	93612174	128,128,128
chr1	93619464	93619488	_2	40	+	93619464	93619488	128,128,128
chr1	93826410	93826455	_9	40	+	93826410	93826455	128,128,128
chr1	93831218	93831265	_2	12	-	93831218	93831265	0,0,255
chr1	93839438	93839474	_4	10	-	93839438	93839474	0,255,0
chr1	93926643	93926685	_1	12	-	93926643	93926685	0,0,255
chr1	93950664	93950717	_1	10	-	93950664	93950717	0,255,0
chr1	94004528	94004559	_1	10	-	94004528	94004559	0,255,0
chr1	94075892	94075928	_2	10	-	94075892	94075928	0,255,0
chr1	94450603	94450638	_1	40	-	94450603	94450638	128,128,128
chr1	94455021	94455056	_1	40	-	94455021	94455056	128,128,128
chr1	94470111	94470153	_4	22	-	94470111	94470153	0,0,128
chr1	94586730	94586767	_1	40	-	94586730	94586767	128,128,128
chr1	94757886	94757922	_3	40	-	94757886	94757922	128,128,128
chr1	94757900	94757935	_3	40	-	94757900	94757935	128,128,128
chr1	94757908	94757944	_7	40	-	94757908	94757944	128,128,128
chr1	94769281	94769327	_8	10	-	94769281	94769327	0,255,0
chr1	94769695	94769723	_1	10	-	94769695	94769723	0,255,0
chr1	94779210	94779255	_5	10	-	94779210	94779255	0,255,0
chr1	94791665	94791699	_1	10	-	94791665	94791699	0,255,0
chr1	94806395	94806431	_3	12	-	94806395	94806431	0,0,255
chr1	94813425	94813474	_3	12	+	94813425	94813474	0,0,255
chr1	94826928	94826969	_2	40	-	94826928	94826969	128,128,128
chr1	94836016	94836046	_2	12	+	94836016	94836046	0,0,255
chr1	94840364	94840405	_3	12	+	94840364	94840405	0,0,255
chr1	94852418	94852455	_1	40	+	94852418	94852455	128,128,128
chr1	94869382	94869423	_9	40	-	94869382	94869423	128,128,128
chr1	94878841	94878877	_4	20	-	94878841	94878877	0,0,0
chr1	95155169	95155204	_1	20	-	95155169	95155204	0,0,0
chr1	95172271	95172314	_5	12	+	95172271	95172314	0,0,255
chr1	95177838	95177881	_2	12	+	95177838	95177881	0,0,255
chr1	95186141	95186179	_1	20	-	95186141	95186179	0,0,0
chr1	95196864	95196912	_4	22	+	95196864	95196912	0,0,128
chr1	95202026	95202060	_1	10	-	95202026	95202060	0,255,0
chr1	95209840	95209879	_2	11	-	95209840	95209879	255,0,0
chr1	95220846	95220887	_3	12	-	95220846	95220887	0,0,255
chr1	95223796	95223835	_7	12	-	95223796	95223835	0,0,255
chr1	95301277	95301322	_5	40	-	95301277	95301322	128,128,128
chr1	95305653	95305696	_7	12	-	95305653	95305696	0,0,255
chr1	95313728	95313772	_14	12	-	95313728	95313772	0,0,255
chr1	95313931	95313969	_7	12	-	95313931	95313969	0,0,255
chr1	95317732	95317771	_2	12	-	95317732	95317771	0,0,255
chr1	95324790	95324823	_1	12	-	95324790	95324823	0,0,255
chr1	95325048	95325084	_4	11	-	95325048	95325084	255,0,0
chr1	95387800	95387838	_1	12	+	95387800	95387838	0,0,255
chr1	95391633	95391664	_1	10	+	95391633	95391664	0,255,0
chr1	95393915	95393942	_1	12	+	95393915	95393942	0,0,255
chr1	95402152	95402180	_1	12	+	95402152	95402180	0,0,255
chr1	95403546	95403573	_2	12	+	95403546	95403573	0,0,255
chr1	95516097	95516146	_6	20	-	95516097	95516146	0,0,0
chr1	95518196	95518236	_2	22	-	95518196	95518236	0,0,128
chr1	95522446	95522487	_6	12	-	95522446	95522487	0,0,255
chr1	95525678	95525714	_4	12	-	95525678	95525714	0,0,255
chr1	95525808	95525840	_7	12	-	95525808	95525840	0,0,255
chr1	95532176	95532217	_5	12	-	95532176	95532217	0,0,255
chr1	95646948	95646984	_2	22	-	95646948	95646984	0,0,128
chr1	95650130	95650180	_2	10	-	95650130	95650180	0,255,0
chr1	95657366	95657413	_2	10	+	95657366	95657413	0,255,0
chr1	95665895	95665920	_1	10	+	95665895	95665920	0,255,0
chr1	95748648	95748690	_4	10	+	95748648	95748690	0,255,0
chr1	96124877	96124908	_1	40	+	96124877	96124908	128,128,128
chr1	96146987	96147029	_3	40	+	96146987	96147029	128,128,128
chr1	96318753	96318790	_1	40	+	96318753	96318790	128,128,128
chr1	96477834	96477871	_1	40	-	96477834	96477871	128,128,128
chr1	96698653	96698695	_1	10	+	96698653	96698695	0,255,0
chr1	96704916	96704958	_5	40	+	96704916	96704958	128,128,128
chr1	97955350	97955393	_3	40	+	97955350	97955393	128,128,128
chr1	98006941	98006985	_3	40	-	98006941	98006985	128,128,128
chr1	98219983	98220014	_1	40	+	98219983	98220014	128,128,128
chr1	98284251	98284281	_2	40	+	98284251	98284281	128,128,128
chr1	98442041	98442083	_3	40	-	98442041	98442083	128,128,128
chr1	98811537	98811580	_1	10	-	98811537	98811580	0,255,0
chr1	98841303	98841335	_2	10	-	98841303	98841335	0,255,0
chr1	98841361	98841397	_3	10	-	98841361	98841397	0,255,0
chr1	98862025	98862054	_1	10	-	98862025	98862054	0,255,0
chr1	98869896	98869934	_3	10	-	98869896	98869934	0,255,0
chr1	98883782	98883816	_1	10	-	98883782	98883816	0,255,0
chr1	98885197	98885233	_2	12	-	98885197	98885233	0,0,255
chr1	98885260	98885300	_3	12	-	98885260	98885300	0,0,255
chr1	98885770	98885812	_6	10	-	98885770	98885812	0,255,0
chr1	98894059	98894109	_2	12	-	98894059	98894109	0,0,255
chr1	98969538	98969588	_6	10	-	98969538	98969588	0,255,0
chr1	98976046	98976091	_10	10	-	98976046	98976091	0,255,0
chr1	98979561	98979614	_1	10	-	98979561	98979614	0,255,0
chr1	99007765	99007802	_2	20	+	99007765	99007802	0,0,0
chr1	99059549	99059585	_1	40	+	99059549	99059585	128,128,128
chr1	99062613	99062659	_3	40	+	99062613	99062659	128,128,128
chr1	99079552	99079583	_1	40	+	99079552	99079583	128,128,128
chr1	99083079	99083130	_4	40	+	99083079	99083130	128,128,128
chr1	99112016	99112052	_1	40	+	99112016	99112052	128,128,128
chr1	99114269	99114307	_3	40	+	99114269	99114307	128,128,128
chr1	99115375	99115412	_1	40	+	99115375	99115412	128,128,128
chr1	99125184	99125226	_2	40	+	99125184	99125226	128,128,128
chr1	99137749	99137789	_1	40	+	99137749	99137789	128,128,128
chr1	99175768	99175806	_5	40	+	99175768	99175806	128,128,128
chr1	99178646	99178694	_1	40	+	99178646	99178694	128,128,128
chr1	99199747	99199783	_2	40	+	99199747	99199783	128,128,128
chr1	99250040	99250078	_2	40	+	99250040	99250078	128,128,128
chr1	99254685	99254725	_5	40	+	99254685	99254725	128,128,128
chr1	99257078	99257110	_1	40	-	99257078	99257110	128,128,128
chr1	99274801	99274841	_1	40	+	99274801	99274841	128,128,128
chr1	99276747	99276792	_6	40	+	99276747	99276792	128,128,128
chr1	99277880	99277924	_4	40	+	99277880	99277924	128,128,128
chr1	99278046	99278081	_2	40	+	99278046	99278081	128,128,128
chr1	99278426	99278455	_1	40	+	99278426	99278455	128,128,128
chr1	99278600	99278643	_2	40	+	99278600	99278643	128,128,128
chr1	99281604	99281626	_1	40	+	99281604	99281626	128,128,128
chr1	99288091	99288131	_1	40	+	99288091	99288131	128,128,128
chr1	99333125	99333168	_6	40	+	99333125	99333168	128,128,128
chr1	99344842	99344882	_3	40	+	99344842	99344882	128,128,128
chr1	99345908	99345946	_3	40	+	99345908	99345946	128,128,128
chr1	99358513	99358551	_1	40	+	99358513	99358551	128,128,128
chr1	99367787	99367830	_3	40	+	99367787	99367830	128,128,128
chr1	99368211	99368244	_3	40	+	99368211	99368244	128,128,128
chr1	99368845	99368881	_1	40	+	99368845	99368881	128,128,128
chr1	99370916	99370959	_8	40	+	99370916	99370959	128,128,128
chr1	99371607	99371649	_2	40	+	99371607	99371649	128,128,128
chr1	99402475	99402513	_3	40	+	99402475	99402513	128,128,128
chr1	99414720	99414754	_4	40	+	99414720	99414754	128,128,128
chr1	99419227	99419262	_1	40	-	99419227	99419262	128,128,128
chr1	99490406	99490438	_1	40	+	99490406	99490438	128,128,128
chr1	99625369	99625411	_6	10	-	99625369	99625411	0,255,0
chr1	99671385	99671410	_1	10	+	99671385	99671410	0,255,0
chr1	99682789	99682825	_2	12	+	99682789	99682825	0,0,255
chr1	99722535	99722568	_1	11	-	99722535	99722568	255,0,0
chr1	100307387	100307436	_9	40	-	100307387	100307436	128,128,128
chr1	100317799	100317839	_4	12	+	100317799	100317839	0,0,255
chr1	100317839	100317877	_3	12	+	100317839	100317877	0,0,255
chr1	100317860	100317904	_6	12	+	100317860	100317904	0,0,255
chr1	100318334	100318376	_4	10	+	100318334	100318376	0,255,0
chr1	100322962	100323010	_8	10	+	100322962	100323010	0,255,0
chr1	100324115	100324159	_7	10	+	100324115	100324159	0,255,0
chr1	100324212	100324244	_1	10	+	100324212	100324244	0,255,0
chr1	100324830	100324868	_1	12	+	100324830	100324868	0,0,255
chr1	100332840	100332880	_4	10	+	100332840	100332880	0,255,0
chr1	100338668	100338704	_1	10	+	100338668	100338704	0,255,0
chr1	100340201	100340256	_1	12	+	100340201	100340256	0,0,255
chr1	100355131	100355171	_3	10	+	100355131	100355171	0,255,0
chr1	100365667	100365708	_2	10	+	100365667	100365708	0,255,0
chr1	100399215	100399252	_6	10	+	100399215	100399252	0,255,0
chr1	100400831	100400870	_1	10	+	100400831	100400870	0,255,0
chr1	100417704	100417743	_3	40	+	100417704	100417743	128,128,128
chr1	100418540	100418575	_2	40	+	100418540	100418575	128,128,128
chr1	101382180	101382224	_3	40	-	101382180	101382224	128,128,128
chr1	101494767	101494805	_1	40	-	101494767	101494805	128,128,128
chr1	102076760	102076791	_5	20	-	102076760	102076791	0,0,0
chr1	102145634	102145679	_2	20	-	102145634	102145679	0,0,0
chr1	102148342	102148380	_5	20	-	102148342	102148380	0,0,0
chr1	102148410	102148448	_1	20	-	102148410	102148448	0,0,0
chr1	102181139	102181188	_7	10	+	102181139	102181188	0,255,0
chr1	102184890	102184932	_3	10	+	102184890	102184932	0,255,0
chr1	102222084	102222125	_2	10	+	102222084	102222125	0,255,0
chr1	102232688	102232725	_6	10	+	102232688	102232725	0,255,0
chr1	102232885	102232921	_2	10	+	102232885	102232921	0,255,0
chr1	102250002	102250037	_1	10	+	102250002	102250037	0,255,0
chr1	102255703	102255738	_1	10	+	102255703	102255738	0,255,0
chr1	102279955	102279995	_4	12	+	102279955	102279995	0,0,255
chr1	102284722	102284761	_5	10	+	102284722	102284761	0,255,0
chr1	102301118	102301157	_5	10	+	102301118	102301157	0,255,0
chr1	102327681	102327717	_4	10	+	102327681	102327717	0,255,0
chr1	102329437	102329481	_1	10	+	102329437	102329481	0,255,0
chr1	102330685	102330728	_1	20	-	102330685	102330728	0,0,0
chr1	102336826	102336864	_2	10	+	102336826	102336864	0,255,0
chr1	102405017	102405055	_1	40	+	102405017	102405055	128,128,128
chr1	102538490	102538536	_1	40	+	102538490	102538536	128,128,128
chr1	103073922	103073954	_1	40	+	103073922	103073954	128,128,128
chr1	103215691	103215720	_1	40	+	103215691	103215720	128,128,128
chr1	106091728	106091771	_2	40	-	106091728	106091771	128,128,128
chr1	106562366	106562404	_1	40	-	106562366	106562404	128,128,128
chr1	107181286	107181322	_3	12	-	107181286	107181322	0,0,255
chr1	107270611	107270660	_5	40	-	107270611	107270660	128,128,128
chr1	107413807	107413845	_2	40	-	107413807	107413845	128,128,128
chr1	107471123	107471162	_1	10	-	107471123	107471162	0,255,0
chr1	107471946	107471988	_4	10	-	107471946	107471988	0,255,0
chr1	107473713	107473759	_5	10	-	107473713	107473759	0,255,0
chr1	107484327	107484364	_4	10	-	107484327	107484364	0,255,0
chr1	107489588	107489618	_1	10	-	107489588	107489618	0,255,0
chr1	107525635	107525677	_2	10	-	107525635	107525677	0,255,0
chr1	107539186	107539231	_3	10	-	107539186	107539231	0,255,0
chr1	107586497	107586538	_2	10	+	107586497	107586538	0,255,0
chr1	107598640	107598682	_3	10	+	107598640	107598682	0,255,0
chr1	107616098	107616140	_4	12	+	107616098	107616140	0,0,255
chr1	107617581	107617618	_2	10	+	107617581	107617618	0,255,0
chr1	107619266	107619304	_5	10	+	107619266	107619304	0,255,0
chr1	107650077	107650125	_4	12	+	107650077	107650125	0,0,255
chr1	107650160	107650202	_3	12	+	107650160	107650202	0,0,255
chr1	107650244	107650291	_4	12	+	107650244	107650291	0,0,255
chr1	107723873	107723898	_3	12	+	107723873	107723898	0,0,255
chr1	107764989	107765028	_4	40	-	107764989	107765028	128,128,128
chr1	107900780	107900824	_3	10	+	107900780	107900824	0,255,0
chr1	107918486	107918518	_1	10	+	107918486	107918518	0,255,0
chr1	107927239	107927277	_1	12	+	107927239	107927277	0,0,255
chr1	107971773	107971807	_1	40	+	107971773	107971807	128,128,128
chr1	108053540	108053581	_2	40	-	108053540	108053581	128,128,128
chr1	108064152	108064190	_3	40	-	108064152	108064190	128,128,128
chr1	108091035	108091070	_1	10	+	108091035	108091070	0,255,0
chr1	108094811	108094849	_5	10	+	108094811	108094849	0,255,0
chr1	108104324	108104360	_2	10	+	108104324	108104360	0,255,0
chr1	108144828	108144871	_7	10	+	108144828	108144871	0,255,0
chr1	108212500	108212550	_2	10	+	108212500	108212550	0,255,0
chr1	108235416	108235452	_3	12	+	108235416	108235452	0,0,255
chr1	108247159	108247208	_3	12	+	108247159	108247208	0,0,255
chr1	108265712	108265747	_2	12	+	108265712	108265747	0,0,255
chr1	108276957	108276997	_2	12	+	108276957	108276997	0,0,255
chr1	108285303	108285341	_7	10	+	108285303	108285341	0,255,0
chr1	108291320	108291361	_2	40	+	108291320	108291361	128,128,128
chr1	108323222	108323269	_6	40	+	108323222	108323269	128,128,128
chr1	108663848	108663894	_6	40	-	108663848	108663894	128,128,128
chr1	108686653	108686684	_1	10	-	108686653	108686684	0,255,0
chr1	112167683	112167720	_3	40	+	112167683	112167720	128,128,128
chr1	112168045	112168085	_2	40	+	112168045	112168085	128,128,128
chr1	112769935	112769972	_2	40	-	112769935	112769972	128,128,128
chr1	113073848	113073894	_6	40	+	113073848	113073894	128,128,128
chr1	113678581	113678633	_2	40	-	113678581	113678633	128,128,128
chr1	113717429	113717465	_3	40	-	113717429	113717465	128,128,128
chr1	113839330	113839359	_1	40	-	113839330	113839359	128,128,128
chr1	113878258	113878298	_1	40	-	113878258	113878298	128,128,128
chr1	114495675	114495719	_1	40	-	114495675	114495719	128,128,128
chr1	115673323	115673358	_2	40	-	115673323	115673358	128,128,128
chr1	115699884	115699921	_5	40	+	115699884	115699921	128,128,128
chr1	115827803	115827851	_5	40	+	115827803	115827851	128,128,128
chr1	115834745	115834780	_3	40	+	115834745	115834780	128,128,128
chr1	115914873	115914912	_5	40	+	115914873	115914912	128,128,128
chr1	116007475	116007505	_2	40	-	116007475	116007505	128,128,128
chr1	117062397	117062433	_1	40	+	117062397	117062433	128,128,128
chr1	117074890	117074925	_1	40	-	117074890	117074925	128,128,128
chr1	117736956	117737001	_7	10	+	117736956	117737001	0,255,0
chr1	117786819	117786853	_1	10	+	117786819	117786853	0,255,0
chr1	117811796	117811830	_2	12	+	117811796	117811830	0,0,255
chr1	118291895	118291945	_1	20	-	118291895	118291945	0,0,0
chr1	118553089	118553126	_3	40	-	118553089	118553126	128,128,128
chr1	118563745	118563775	_1	40	-	118563745	118563775	128,128,128
chr1	119298750	119298789	_2	40	-	119298750	119298789	128,128,128
chr1	120359043	120359076	_3	12	+	120359043	120359076	0,0,255
chr1	120378496	120378536	_3	10	+	120378496	120378536	0,255,0
chr1	120380491	120380536	_4	10	+	120380491	120380536	0,255,0
chr1	120396954	120396997	_7	10	+	120396954	120396997	0,255,0
chr1	120405483	120405516	_2	12	+	120405483	120405516	0,0,255
chr1	120410193	120410233	_3	10	+	120410193	120410233	0,255,0
chr1	120423543	120423587	_8	10	+	120423543	120423587	0,255,0
chr1	120439802	120439841	_3	12	+	120439802	120439841	0,0,255
chr1	120444487	120444525	_1	12	+	120444487	120444525	0,0,255
chr1	120452577	120452613	_2	10	+	120452577	120452613	0,255,0
chr1	120474758	120474796	_1	10	+	120474758	120474796	0,255,0
chr1	120477924	120477959	_3	12	+	120477924	120477959	0,0,255
chr1	120487029	120487070	_7	12	+	120487029	120487070	0,0,255
chr1	120504179	120504216	_4	12	+	120504179	120504216	0,0,255
chr1	120573013	120573062	_8	10	+	120573013	120573062	0,255,0
chr1	120849916	120849950	_2	10	-	120849916	120849950	0,255,0
chr1	121017598	121017643	_1	40	-	121017598	121017643	128,128,128
chr1	121379318	121379366	_6	10	-	121379318	121379366	0,255,0
chr1	121388855	121388896	_1	10	-	121388855	121388896	0,255,0
chr1	121404141	121404178	_1	40	-	121404141	121404178	128,128,128
chr1	121405930	121405961	_1	40	-	121405930	121405961	128,128,128
chr1	121445105	121445138	_1	12	-	121445105	121445138	0,0,255
chr1	121446433	121446474	_8	20	+	121446433	121446474	0,0,0
chr1	121448839	121448886	_9	10	-	121448839	121448886	0,255,0
chr1	121450799	121450829	_2	12	-	121450799	121450829	0,0,255
chr1	121528925	121528969	_4	10	-	121528925	121528969	0,255,0
chr1	121580017	121580060	_7	10	-	121580017	121580060	0,255,0
chr1	121602734	121602770	_4	12	-	121602734	121602770	0,0,255
chr1	121626944	121626982	_1	10	-	121626944	121626982	0,255,0
chr1	121648784	121648833	_3	10	-	121648784	121648833	0,255,0
chr1	121653517	121653550	_2	10	-	121653517	121653550	0,255,0
chr1	121653618	121653660	_4	10	-	121653618	121653660	0,255,0
chr1	121661617	121661666	_2	12	-	121661617	121661666	0,0,255
chr1	121664026	121664058	_1	10	-	121664026	121664058	0,255,0
chr1	121704917	121704948	_1	20	+	121704917	121704948	0,0,0
chr1	121804236	121804278	_1	40	+	121804236	121804278	128,128,128
chr1	121804389	121804420	_1	40	+	121804389	121804420	128,128,128
chr1	121844659	121844706	_1	40	-	121844659	121844706	128,128,128
chr1	121872660	121872708	_4	40	-	121872660	121872708	128,128,128
chr1	121887597	121887645	_5	40	-	121887597	121887645	128,128,128
chr1	121894322	121894359	_2	40	+	121894322	121894359	128,128,128
chr1	121924699	121924745	_5	20	-	121924699	121924745	0,0,0
chr1	122016539	122016572	_1	12	-	122016539	122016572	0,0,255
chr1	122030596	122030639	_3	10	+	122030596	122030639	0,255,0
chr1	122860304	122860342	_1	40	-	122860304	122860342	128,128,128
chr1	122867482	122867511	_1	40	-	122867482	122867511	128,128,128
chr1	123010332	123010366	_1	12	+	123010332	123010366	0,0,255
chr1	123140951	123141001	_2	40	+	123140951	123141001	128,128,128
chr1	123379996	123380040	_4	10	+	123379996	123380040	0,255,0
chr1	124083359	124083395	_3	40	-	124083359	124083395	128,128,128
chr1	124253754	124253800	_2	40	-	124253754	124253800	128,128,128
chr1	124253765	124253810	_3	40	-	124253765	124253810	128,128,128
chr1	124253765	124253816	_47	40	-	124253765	124253816	128,128,128
chr1	124253768	124253805	_3	40	-	124253768	124253805	128,128,128
chr1	124253782	124253819	_9	40	-	124253782	124253819	128,128,128
chr1	125264367	125264408	_3	12	-	125264367	125264408	0,0,255
chr1	126546370	126546416	_2	10	-	126546370	126546416	0,255,0
chr1	126885414	126885458	_1	40	-	126885414	126885458	128,128,128
chr1	127071583	127071626	_4	40	+	127071583	127071626	128,128,128
chr1	127071601	127071638	_2	40	+	127071601	127071638	128,128,128
chr1	127072182	127072221	_3	12	+	127072182	127072221	0,0,255
chr1	127093739	127093777	_3	40	-	127093739	127093777	128,128,128
chr1	127093740	127093786	_3	40	-	127093740	127093786	128,128,128
chr1	127312643	127312680	_1	10	-	127312643	127312680	0,255,0
chr1	127458904	127458939	_2	12	+	127458904	127458939	0,0,255
chr1	127502625	127502665	_4	40	+	127502625	127502665	128,128,128
chr1	127877154	127877196	_2	10	-	127877154	127877196	0,255,0
chr1	127880061	127880104	_3	10	-	127880061	127880104	0,255,0
chr1	127944888	127944926	_4	10	-	127944888	127944926	0,255,0
chr1	127967119	127967148	_1	10	-	127967119	127967148	0,255,0
chr1	128074488	128074527	_6	10	-	128074488	128074527	0,255,0
chr1	128216684	128216726	_3	10	-	128216684	128216726	0,255,0
chr1	128543645	128543691	_2	10	-	128543645	128543691	0,255,0
chr1	129120089	129120120	_1	10	+	129120089	129120120	0,255,0
chr1	129120344	129120375	_1	10	+	129120344	129120375	0,255,0
chr1	129217215	129217261	_2	11	+	129217215	129217261	255,0,0
chr1	129222488	129222518	_1	10	+	129222488	129222518	0,255,0
chr1	129265705	129265756	_1	20	-	129265705	129265756	0,0,0
chr1	129299073	129299118	_7	10	+	129299073	129299118	0,255,0
chr1	129318560	129318601	_8	10	+	129318560	129318601	0,255,0
chr1	129318746	129318794	_2	10	+	129318746	129318794	0,255,0
chr1	129320337	129320379	_3	10	+	129320337	129320379	0,255,0
chr1	129322798	129322834	_4	10	+	129322798	129322834	0,255,0
chr1	129340793	129340835	_2	10	+	129340793	129340835	0,255,0
chr1	129352101	129352122	_1	10	+	129352101	129352122	0,255,0
chr1	129683044	129683086	_4	10	+	129683044	129683086	0,255,0
chr1	129690184	129690222	_1	11	+	129690184	129690222	255,0,0
chr1	129699509	129699545	_2	12	+	129699509	129699545	0,0,255
chr1	129703679	129703715	_1	40	+	129703679	129703715	128,128,128
chr1	129818008	129818052	_6	10	+	129818008	129818052	0,255,0
chr1	129821360	129821396	_2	12	+	129821360	129821396	0,0,255
chr1	129886260	129886307	_7	10	-	129886260	129886307	0,255,0
chr1	129935992	129936022	_2	20	+	129935992	129936022	0,0,0
chr1	129937423	129937460	_2	12	-	129937423	129937460	0,0,255
chr1	130016746	130016790	_3	10	+	130016746	130016790	0,255,0
chr1	130066579	130066622	_5	10	+	130066579	130066622	0,255,0
chr1	130091462	130091502	_5	10	+	130091462	130091502	0,255,0
chr1	130120057	130120089	_1	12	+	130120057	130120089	0,0,255
chr1	130120080	130120109	_3	12	+	130120080	130120109	0,0,255
chr1	130143840	130143885	_14	10	+	130143840	130143885	0,255,0
chr1	130148800	130148831	_1	12	+	130148800	130148831	0,0,255
chr1	130148803	130148834	_1	12	+	130148803	130148834	0,0,255
chr1	130155485	130155525	_1	12	+	130155485	130155525	0,0,255
chr1	130162941	130162976	_2	12	+	130162941	130162976	0,0,255
chr1	130169436	130169472	_1	12	+	130169436	130169472	0,0,255
chr1	130169442	130169470	_1	12	+	130169442	130169470	0,0,255
chr1	130175797	130175831	_2	12	+	130175797	130175831	0,0,255
chr1	130231355	130231390	_1	12	-	130231355	130231390	0,0,255
chr1	130263281	130263323	_3	12	-	130263281	130263323	0,0,255
chr1	130302749	130302794	_6	10	-	130302749	130302794	0,255,0
chr1	130669304	130669345	_3	40	-	130669304	130669345	128,128,128
chr1	131805971	131806016	_20	10	+	131805971	131806016	0,255,0
chr1	131926148	131926187	_2	20	-	131926148	131926187	0,0,0
chr1	132103103	132103149	_1	10	+	132103103	132103149	0,255,0
chr1	132275672	132275715	_3	40	-	132275672	132275715	128,128,128
chr1	132306346	132306391	_9	10	-	132306346	132306391	0,255,0
chr1	132310689	132310719	_1	12	-	132310689	132310719	0,0,255
chr1	132325826	132325868	_1	40	+	132325826	132325868	128,128,128
chr1	132328576	132328612	_1	40	-	132328576	132328612	128,128,128
chr1	132348631	132348673	_3	20	+	132348631	132348673	0,0,0
chr1	132380330	132380368	_2	40	+	132380330	132380368	128,128,128
chr1	132395065	132395104	_4	40	-	132395065	132395104	128,128,128
chr1	132403214	132403256	_4	40	+	132403214	132403256	128,128,128
chr1	132403414	132403457	_4	40	+	132403414	132403457	128,128,128
chr1	132403607	132403641	_1	40	+	132403607	132403641	128,128,128
chr1	132404814	132404863	_6	40	+	132404814	132404863	128,128,128
chr1	132425104	132425139	_2	40	+	132425104	132425139	128,128,128
chr1	132426891	132426927	_2	40	+	132426891	132426927	128,128,128
chr1	132427652	132427690	_4	40	+	132427652	132427690	128,128,128
chr1	132428626	132428662	_4	40	+	132428626	132428662	128,128,128
chr1	132443003	132443040	_2	40	+	132443003	132443040	128,128,128
chr1	132450394	132450430	_2	40	+	132450394	132450430	128,128,128
chr1	132451041	132451081	_1	40	+	132451041	132451081	128,128,128
chr1	132466993	132467034	_8	40	+	132466993	132467034	128,128,128
chr1	132473626	132473662	_2	12	-	132473626	132473662	0,0,255
chr1	132481168	132481216	_2	20	+	132481168	132481216	0,0,0
chr1	132493382	132493421	_1	12	-	132493382	132493421	0,0,255
chr1	132508187	132508215	_3	20	+	132508187	132508215	0,0,0
chr1	132539287	132539321	_2	20	+	132539287	132539321	0,0,0
chr1	132566846	132566884	_2	12	-	132566846	132566884	0,0,255
chr1	132581969	132582009	_2	10	-	132581969	132582009	0,255,0
chr1	132583175	132583216	_13	10	-	132583175	132583216	0,255,0
chr1	132583673	132583706	_2	10	-	132583673	132583706	0,255,0
chr1	132587105	132587142	_1	12	-	132587105	132587142	0,0,255
chr1	132587171	132587215	_2	12	-	132587171	132587215	0,0,255
chr1	132594515	132594565	_1	11	-	132594515	132594565	255,0,0
chr1	132596627	132596674	_9	11	-	132596627	132596674	255,0,0
chr1	132597360	132597396	_1	12	-	132597360	132597396	0,0,255
chr1	132615370	132615405	_1	12	+	132615370	132615405	0,0,255
chr1	132626734	132626768	_1	40	+	132626734	132626768	128,128,128
chr1	132637963	132638012	_6	10	+	132637963	132638012	0,255,0
chr1	132649532	132649577	_16	40	-	132649532	132649577	128,128,128
chr1	132948908	132948942	_2	40	-	132948908	132948942	128,128,128
chr1	133061804	133061844	_6	10	+	133061804	133061844	0,255,0
chr1	133065030	133065078	_5	10	+	133065030	133065078	0,255,0
chr1	133070886	133070918	_2	11	+	133070886	133070918	255,0,0
chr1	133075472	133075508	_7	12	+	133075472	133075508	0,0,255
chr1	133186251	133186303	_2	12	-	133186251	133186303	0,0,255
chr1	133194993	133195028	_1	12	-	133194993	133195028	0,0,255
chr1	133195020	133195069	_3	12	-	133195020	133195069	0,0,255
[truncated: 43,049 more rows]
