# Supplementary material for: Identification of Evolutionarily Conserved Exons as Regulated Targets for the Splicing Activator Tra2β in Development
Source: PLoS Genet. 2011 Dec 15;7(12):e1002390. doi: 10.1371/journal.pgen.1002390 (PMC3240583; doi:10.1371/journal.pgen.1002390)
Supplement: Table S2 — List and properties of all 6-mers recovered by Tra2β CLIP above background levels. (XLSX) [file pgen.1002390.s006.xlsx]

## Sheet: Sheet1
K-mer	number of tags with k-mer (numtags)	number of occurrences in all tags (numoccur)	Signal = (numoccur/ total- Possible- 6mers) 1000 for all tags	Background= (numoccur /totalPossible6mers) 1000 for genome	Signal-Background
AGAAGA	8005	9410	5.61687	0.770722	4.84615
GAAGAA	6767	8154	4.86716	0.671663	4.1955
AAGAAG	5997	7190	4.29174	0.660342	3.6314
TGAAGA	6281	6632	3.95867	0.516819	3.44185
GAAGAT	5492	5740	3.42623	0.371741	3.05449
AAGAAA	5144	5958	3.55635	1.16015	2.3962
GAAGAG	4185	4435	2.64727	0.491786	2.15548
GGAAGA	4201	4405	2.62936	0.50618	2.12318
CTGAAG	3661	3761	2.24496	0.439994	1.80497
GAGAAG	3608	3767	2.24854	0.480449	1.76809
AAAGAA	4253	4813	2.8729	1.15234	1.72056
AAGATG	3322	3445	2.05633	0.4243	1.63203
CAGAAG	3549	3653	2.18049	0.562355	1.61813
GAAGAC	3105	3177	1.89636	0.307239	1.58912
ATGAAG	3121	3217	1.92024	0.4163	1.50394
AGAAAA	3746	4085	2.43835	1.04237	1.39598
AGGAAG	3173	3376	2.01515	0.686074	1.32908
AAGAGA	3090	3281	1.95844	0.634115	1.32432
AGAGAA	3311	3474	2.07364	0.77395	1.29969
CAAGAA	2809	2876	1.7167	0.471291	1.24541
AGAAGC	2642	2716	1.62119	0.399502	1.22169
TTGAAG	2350	2413	1.44033	0.372888	1.06744
AGAAAG	2919	3149	1.87965	0.85311	1.02654
GTGAAG	2027	2074	1.23798	0.26664	0.97134
AAGAAC	2229	2290	1.36691	0.408793	0.958117
GAAAGA	2613	2823	1.68506	0.728353	0.956707
AGAAGT	2189	2236	1.33468	0.394921	0.939759
AGATGA	2138	2231	1.33169	0.393388	0.938302
GATGAA	1991	2064	1.23201	0.313878	0.918132
GAAGCT	2021	2065	1.23261	0.319311	0.913299
AGAAGG	2288	2347	1.40093	0.48827	0.91266
TGGAAG	2208	2257	1.34721	0.438303	0.908907
TCAAGA	2079	2105	1.25648	0.347956	0.908524
GGAGAA	2169	2224	1.32751	0.44566	0.88185
AAGATC	1878	1929	1.15143	0.294182	0.857248
AAGATA	2043	2092	1.24872	0.398955	0.849765
AAAAGA	2573	2804	1.67372	0.832273	0.841447
CAAGAT	1876	1904	1.13651	0.310308	0.826202
GAAAAG	2136	2208	1.31796	0.516915	0.801045
GAAAAA	2416	2548	1.52091	0.730491	0.790419
AAGGAA	2377	2517	1.50241	0.718984	0.783426
AAGAGG	1934	1999	1.19321	0.411167	0.782043
TCTGAA	2027	2051	1.22425	0.467359	0.756891
AAGAAT	2074	2115	1.26245	0.508348	0.754102
GAAGGA	2043	2144	1.27976	0.54248	0.73728
TGAGAA	2055	2094	1.24992	0.52508	0.72484
CCAAGA	1773	1799	1.07383	0.360364	0.713466
CCTGAA	1733	1767	1.05473	0.343423	0.711307
GAAGTT	1634	1671	0.997427	0.295891	0.701536
TGAAGC	1592	1620	0.966985	0.270677	0.696308
AAGCTG	1756	1790	1.06846	0.37346	0.695
GCTGAA	1598	1630	0.972954	0.278341	0.694613
GAGAAA	2232	2312	1.38004	0.694989	0.685051
GCAAGA	1546	1586	0.94669	0.273619	0.673071
CCAGAA	1861	1882	1.12337	0.461615	0.661755
GAAGCA	1711	1739	1.03802	0.383704	0.654316
GAGGAA	1885	1953	1.16575	0.516024	0.649726
TGAAGT	1631	1670	0.99683	0.353799	0.643031
GAAGCC	1473	1497	0.893565	0.255318	0.638247
AGAAAC	1896	1930	1.15202	0.515055	0.636965
AGAGGA	1902	1975	1.17889	0.554301	0.624589
AAGACT	1514	1535	0.916248	0.322364	0.593884
TGAAGG	1539	1577	0.941318	0.354526	0.586792
ACTGAA	1664	1686	1.00638	0.421005	0.585375
TGAAAA	1975	2021	1.20634	0.63056	0.57578
AAGACA	1808	1845	1.10129	0.526191	0.575099
TGGAGA	1705	1734	1.03503	0.464019	0.571011
AGCTGA	1535	1572	0.938333	0.378679	0.559654
ACAAGA	1551	1582	0.944302	0.386843	0.557459
AGGAGA	1779	1834	1.09472	0.537757	0.556963
AAGATT	1521	1538	0.918039	0.363038	0.555001
AATGAA	1866	1931	1.15262	0.610316	0.542304
AGATGG	1597	1619	0.966388	0.425492	0.540896
GAAAAT	1893	1945	1.16098	0.634803	0.526177
GCAGAA	1461	1485	0.886403	0.36245	0.523953
CTGAAA	1647	1669	0.996233	0.478805	0.517428
GAAGGT	1287	1311	0.782541	0.266643	0.515898
TAGAAG	1435	1448	0.864317	0.35027	0.514047
AAGACC	1288	1307	0.780154	0.266518	0.513636
AGAAAT	1961	2011	1.20037	0.688783	0.511587
AAGAGC	1379	1405	0.83865	0.327618	0.511032
AGAACT	1523	1545	0.922217	0.41636	0.505857
AGCAAG	1457	1494	0.891775	0.386242	0.505533
GAAGTC	1216	1231	0.734789	0.239918	0.494871
AGTGAA	1365	1385	0.826712	0.332077	0.494635
AGAATG	1534	1548	0.924008	0.430889	0.493119
CGAAGA	892	898	0.53602	0.0487071	0.487313
CTTGAA	1384	1409	0.841038	0.357055	0.483983
CAGGAA	1669	1694	1.01116	0.530753	0.480407
AAGAGT	1310	1329	0.793286	0.31937	0.473916
GAAAAC	1459	1481	0.884015	0.412758	0.471257
TCAGAA	1669	1693	1.01056	0.543187	0.467373
GGAAAA	1694	1731	1.03324	0.570651	0.462589
AGGAAA	1893	1943	1.15978	0.706531	0.453249
CTGGAA	1585	1607	0.959225	0.5141	0.445125
CTCAAG	1230	1238	0.738967	0.300065	0.438902
GGAAGC	1205	1214	0.724642	0.286452	0.43819
GAGAAC	1186	1197	0.714494	0.27828	0.436214
ACAGAA	1751	1781	1.06309	0.634605	0.428485
GAAGTG	1191	1211	0.722851	0.29441	0.428441
AAGGAG	1470	1491	0.889984	0.463619	0.426365
CTGAGA	1514	1526	0.910876	0.488449	0.422427
GGGAAG	1342	1360	0.81179	0.405771	0.406019
TGTGAA	1335	1352	0.807014	0.404519	0.402495
CAAGAC	1060	1074	0.641075	0.239171	0.401904
AAAGGA	1627	1681	1.0034	0.602396	0.401004
CAAGAG	1218	1247	0.744339	0.348012	0.396327
TGCTGA	1267	1287	0.768216	0.371932	0.396284
AAAAAG	1770	1873	1.118	0.722345	0.395655
TGAGGA	1269	1290	0.770006	0.381749	0.388257
AAGCAG	1339	1362	0.812983	0.425354	0.387629
GATGGA	1215	1244	0.742549	0.358423	0.384126
ATCAAG	1091	1099	0.655998	0.276795	0.379203
CTCTGA	1376	1393	0.831487	0.454574	0.376913
AGATGC	1087	1100	0.656595	0.282578	0.374017
GAAGGC	1018	1029	0.614214	0.240637	0.373577
GAACTG	1068	1089	0.650029	0.277772	0.372257
ATGGAA	1373	1390	0.829697	0.458439	0.371258
GGTGAA	971	976	0.582578	0.212273	0.370305
TGAAAG	1331	1350	0.805821	0.435823	0.369998
AAAGAG	1491	1526	0.910876	0.541231	0.369645
CTGCTG	1250	1358	0.810596	0.441195	0.369401
GAGGAG	1334	1445	0.862526	0.495305	0.367221
GATGAG	988	1006	0.600486	0.237023	0.363463
GAAACT	1231	1240	0.740161	0.379759	0.360402
CTGGAG	1309	1330	0.793882	0.437318	0.356564
GAGCTG	1137	1155	0.689424	0.333184	0.35624
TCCTGA	1276	1287	0.768216	0.417778	0.350438
AGCAGA	1292	1314	0.784332	0.436144	0.348188
GAAACC	1034	1037	0.61899	0.273489	0.345501
AGATAA	1170	1179	0.70375	0.359562	0.344188
GAAAGT	1133	1140	0.680471	0.341378	0.339093
AGACTG	1129	1145	0.683455	0.344527	0.338928
AGATCT	1119	1141	0.681068	0.343241	0.337827
AGAACA	1397	1419	0.847007	0.509308	0.337699
GCTGAG	1177	1195	0.7133	0.379643	0.333657
TGATGA	1048	1123	0.670323	0.336959	0.333364
CTGAAC	967	992	0.592129	0.26074	0.331389
GAATGA	1071	1095	0.65361	0.325287	0.328323
GAAAGC	1053	1059	0.632121	0.303944	0.328177
GGAAAC	1045	1053	0.62854	0.303231	0.325309
AGAACC	983	994	0.593323	0.268276	0.325047
AGATCC	941	952	0.568253	0.24369	0.324563
TGGAAA	1516	1538	0.918039	0.594789	0.32325
AAGTCT	1068	1076	0.642269	0.320034	0.322235
AGCTGC	996	1015	0.605858	0.285309	0.320549
GTGGAA	1070	1082	0.64585	0.325356	0.320494
ATGAAA	1505	1535	0.916248	0.595981	0.320267
AACTGA	1104	1125	0.671517	0.352504	0.319013
CCTGGA	1216	1228	0.732998	0.414949	0.318049
AGATGT	1101	1130	0.674502	0.359783	0.314719
ATTGAA	1109	1128	0.673308	0.359216	0.314092
AAGGTG	969	977	0.583175	0.269248	0.313927
GCCAAG	910	921	0.549749	0.239678	0.310071
GAGATG	1106	1123	0.670323	0.362457	0.307866
AGAGCT	1133	1152	0.687634	0.382194	0.30544
GAAATG	1276	1303	0.777766	0.473117	0.304649
GCCTGA	885	892	0.532438	0.232144	0.300294
AAGTTG	949	963	0.574819	0.274641	0.300178
AGAGAC	1236	1267	0.756277	0.45789	0.298387
TCCAGA	1184	1193	0.712107	0.414231	0.297876
GTTGAA	909	920	0.549152	0.252903	0.296249
TCCGGG	395	572	0.341429	0.0490765	0.292352
AACAAG	1080	1092	0.651819	0.35961	0.292209
AGAGTG	1010	1028	0.613617	0.322294	0.291323
AGAATC	944	956	0.57064	0.27994	0.2907
CCGAAG	553	557	0.332476	0.0442569	0.288219
AAGTGA	1053	1069	0.63809	0.350352	0.287738
CCCAGA	1151	1168	0.697184	0.410034	0.28715
TTGGAA	1149	1165	0.695393	0.408334	0.287059
TTCCGG	377	547	0.326507	0.039754	0.286753
GAACTT	945	961	0.573625	0.288054	0.285571
CATGAA	1100	1109	0.661967	0.377261	0.284706
GTGGAG	957	962	0.574222	0.290424	0.283798
AGCCTG	1108	1125	0.671517	0.387926	0.283591
TTTGAA	1370	1395	0.832681	0.54936	0.283321
ACCTGA	947	957	0.571237	0.289085	0.282152
GGAAAG	1275	1292	0.7712	0.490409	0.280791
TTCAAG	1057	1068	0.637494	0.357166	0.280328
TGCTGC	884	964	0.575416	0.298681	0.276735
AGCTGG	1044	1059	0.632121	0.35623	0.275891
GCCAGA	943	953	0.56885	0.294101	0.274749
GAGAAT	1025	1033	0.616602	0.342688	0.273914
CCCTGA	981	996	0.594516	0.320876	0.27364
AGAGGC	1064	1074	0.641075	0.367717	0.273358
GTCTGA	875	879	0.524679	0.251548	0.273131
AGAGAT	1187	1201	0.716882	0.445185	0.271697
GACAAG	867	887	0.529454	0.258744	0.27071
GCTGCT	929	1014	0.605261	0.335915	0.269346
TGTGGA	1065	1070	0.638687	0.36938	0.269307
ATGAGA	1060	1075	0.641672	0.373388	0.268284
TCTGGA	1133	1143	0.682261	0.414301	0.26796
GGATGA	847	857	0.511547	0.2452	0.266347
AGACTC	845	858	0.512144	0.247953	0.264191
CTGAGG	1086	1104	0.658982	0.395237	0.263745
AGGAGC	942	959	0.572431	0.310308	0.262123
GCAGGA	976	987	0.589144	0.327369	0.261775
AGATTG	820	828	0.494237	0.233681	0.260556
ACCAAG	934	938	0.559896	0.302798	0.257098
TGCAGA	1088	1104	0.658982	0.402632	0.25635
AAGCAA	1199	1229	0.733595	0.477319	0.256276
GAGGCC	837	844	0.503787	0.248196	0.255591
CCCAAG	959	965	0.576012	0.321886	0.254126
CCTGAG	1096	1113	0.664354	0.410486	0.253868
AGGAAC	954	961	0.573625	0.32035	0.253275
CTGCAG	1028	1044	0.623168	0.370426	0.252742
TGGAGC	872	877	0.523485	0.270818	0.252667
TCCAAG	920	926	0.552733	0.301335	0.251398
AGTGGA	972	978	0.583772	0.333317	0.250455
TGGGAA	1163	1171	0.698975	0.448807	0.250168
TGAAAC	948	960	0.573028	0.32314	0.249888
GAGACC	755	760	0.453647	0.204995	0.248652
AAGACG	489	492	0.293677	0.0451114	0.248566
AGGTGA	885	897	0.535423	0.288351	0.247072
AAGCCA	1094	1101	0.657191	0.410189	0.247002
ACTGGA	957	966	0.576609	0.330294	0.246315
AAACTG	1071	1082	0.64585	0.400634	0.245216
CAGAGA	1543	1580	0.943108	0.697907	0.245201
AAGCCT	902	910	0.543183	0.301171	0.242012
AGCCAG	1125	1147	0.684649	0.443432	0.241217
AGCAGC	866	966	0.576609	0.336691	0.239918
CTCAGA	1188	1199	0.715688	0.475894	0.239794
TGAACT	983	999	0.596307	0.356716	0.239591
CCAGGA	1123	1142	0.681664	0.442293	0.239371
AGAGCC	842	850	0.507368	0.268186	0.239182
GAGAGC	814	831	0.496027	0.256961	0.239066
GAAGTA	805	811	0.484089	0.245125	0.238964
AAGCTC	803	810	0.483492	0.245537	0.237955
AAATGA	1395	1418	0.84641	0.609173	0.237237
CCAAAG	994	1004	0.599292	0.362245	0.237047
CGGAAG	482	484	0.288902	0.0518827	0.237019
GGGAAA	1138	1148	0.685246	0.448361	0.236885
ACGAAG	468	470	0.280545	0.0445735	0.235972
GAGCAG	943	958	0.571834	0.336318	0.235516
ATGGAG	1017	1031	0.615408	0.380551	0.234857
GGAGGA	1143	1225	0.731208	0.499484	0.231724
GACCTG	756	764	0.456035	0.224923	0.231112
GACTGA	823	832	0.496624	0.265828	0.230796
GGTTCC	682	687	0.410073	0.179858	0.230215
AAAAGG	1155	1169	0.697781	0.467863	0.229918
CAGAAA	1549	1565	0.934155	0.705004	0.229151
GCCTGG	932	948	0.565865	0.337726	0.228139
CTTGGA	880	887	0.529454	0.301631	0.227823
GGAAGT	869	877	0.523485	0.29619	0.227295
GATGAC	686	694	0.414251	0.187267	0.226984
CTGTGA	1106	1125	0.671517	0.446749	0.224768
AGATCA	857	869	0.51871	0.294239	0.224471
GAGGAC	742	750	0.447678	0.224961	0.222717
GATGCC	701	705	0.420817	0.198103	0.222714
GAACAG	882	887	0.529454	0.308035	0.221419
CAGAAC	904	917	0.547361	0.326551	0.22081
CAAAGA	1209	1228	0.732998	0.512429	0.220569
AGACCC	739	745	0.444694	0.225217	0.219477
GAAAGG	1093	1120	0.668533	0.449582	0.218951
AGAACG	460	462	0.27577	0.0569348	0.218835
CAGCTG	990	996	0.594516	0.376754	0.217762
AAGTTC	844	848	0.506175	0.288847	0.217328
GCTGTG	944	956	0.57064	0.354252	0.216388
CGGGAA	446	446	0.266219	0.0503283	0.215891
GCAGCT	832	840	0.501399	0.285867	0.215532
TCGAAG	422	424	0.253087	0.037654	0.215433
ATGCTG	924	941	0.561687	0.34737	0.214317
TGGTGA	875	883	0.527066	0.313829	0.213237
AGACAG	1302	1357	0.809999	0.597231	0.212768
AAGCTT	868	874	0.521694	0.308932	0.212762
AGTTGA	777	787	0.469764	0.257073	0.212691
GCCCTG	870	881	0.525873	0.313475	0.212398
AGGATG	941	955	0.570043	0.358278	0.211765
CAGGAG	1071	1096	0.654207	0.442617	0.21159
AGACCT	791	794	0.473942	0.262411	0.211531
GTGAAC	627	628	0.374856	0.163407	0.211449
GTGAAA	866	877	0.523485	0.312849	0.210636
CTGATG	862	869	0.51871	0.308516	0.210194
CTCCTG	1073	1093	0.652416	0.442804	0.209612
ATCTGA	892	908	0.541989	0.332973	0.209016
GATTGA	627	638	0.380825	0.171902	0.208923
GGCTGA	799	802	0.478717	0.270118	0.208599
TGCAAG	756	774	0.462004	0.253542	0.208462
AAAGCT	979	986	0.588547	0.380288	0.208259
CTGGTG	870	878	0.524082	0.316003	0.208079
GGAGCC	686	698	0.416639	0.210216	0.206423
CAAGCT	794	806	0.481105	0.274894	0.206211
CTGTGG	1015	1018	0.607648	0.401619	0.206029
AGAGTC	775	787	0.469764	0.263942	0.205822
ACTTGA	835	843	0.50319	0.298283	0.204907
GAACCT	694	705	0.420817	0.216454	0.204363
CTGAGC	895	911	0.54378	0.339502	0.204278
AACTGG	800	805	0.480508	0.276855	0.203653
TTGAAA	1192	1203	0.718076	0.514458	0.203618
GTCAAG	673	678	0.404701	0.201307	0.203394
CGAGAA	421	426	0.254281	0.0517154	0.202566
GATGCT	830	839	0.500803	0.298881	0.201922
AAAGAC	990	999	0.596307	0.394476	0.201831
GATCTG	756	759	0.45305	0.251712	0.201338
GAAATC	845	854	0.509756	0.309364	0.200392
GAGTGA	764	775	0.462601	0.262213	0.200388
GAGGAT	754	766	0.457229	0.256922	0.200307
AAGTGG	865	871	0.519903	0.320884	0.199019
AAAAGC	1010	1019	0.608245	0.409439	0.198806
AGGAGG	1059	1154	0.688827	0.492568	0.196259
AAGTCC	724	729	0.435143	0.239132	0.196011
ATCCTG	854	862	0.514531	0.31879	0.195741
CTCCAG	1042	1059	0.632121	0.437063	0.195058
CTTTGG	926	932	0.556315	0.362667	0.193648
CCAGAG	1081	1096	0.654207	0.460617	0.19359
GCTGCC	717	725	0.432755	0.239229	0.193526
GATGTC	655	658	0.392763	0.199252	0.193511
GAGGCT	792	797	0.475733	0.282343	0.19339
GTTCCG	366	367	0.219064	0.0270504	0.192014
AAGCCC	674	682	0.407089	0.215143	0.191946
GGCCTG	694	714	0.42619	0.235751	0.190439
TCAAGC	619	623	0.371871	0.181964	0.189907
CCGGGA	400	401	0.239359	0.0499819	0.189377
GGAGAC	729	738	0.440515	0.253598	0.186917
CCGGGG	416	416	0.248312	0.0617016	0.18661
ATGAAC	791	796	0.475136	0.288757	0.186379
GGCAGC	703	711	0.424399	0.238768	0.185631
AGCTGT	903	916	0.546764	0.362439	0.184325
GATGTG	745	756	0.451259	0.267071	0.184188
AAAGTG	928	940	0.56109	0.37734	0.18375
GGTGGA	742	749	0.447081	0.263633	0.183448
GACAGA	1009	1055	0.629734	0.446666	0.183068
CAGCAA	978	986	0.588547	0.406016	0.182531
GGAGTC	608	609	0.363515	0.181027	0.182488
GCTTCC	784	787	0.469764	0.287421	0.182343
GAGCCT	719	722	0.430965	0.248682	0.182283
GCAGAG	1034	1057	0.630928	0.448651	0.182277
GAGCTC	707	710	0.423802	0.241934	0.181868
GCTGGA	846	857	0.511547	0.329937	0.18161
AGCTTC	836	839	0.500803	0.319224	0.181579
AACCTG	753	758	0.452453	0.271169	0.181284
GGAGAG	1091	1108	0.66137	0.480165	0.181205
AGGGAA	1083	1096	0.654207	0.473207	0.181
TCTGAG	1082	1098	0.655401	0.475882	0.179519
AGACAA	1018	1028	0.613617	0.434542	0.179075
AGAATT	1082	1105	0.659579	0.481547	0.178032
AGGAGT	794	798	0.476329	0.298849	0.17748
AGGCTG	996	1004	0.599292	0.42189	0.177402
GCTCTG	916	924	0.551539	0.374269	0.17727
GAGACT	812	817	0.487671	0.311227	0.176444
GGAGCT	812	820	0.489461	0.31437	0.175091
AGATTC	739	748	0.446484	0.272926	0.173558
TTCTGA	1181	1201	0.716882	0.543727	0.173155
GTGAGA	803	807	0.481702	0.308827	0.172875
TGCCTG	946	973	0.580788	0.408003	0.172785
CTGGAC	652	662	0.395151	0.222913	0.172238
AAATGG	1041	1057	0.630928	0.459014	0.171914
GAATGC	624	625	0.373065	0.201348	0.171717
CCGAGA	369	369	0.220258	0.0485684	0.17169
CCTGAC	691	701	0.41843	0.24691	0.17152
GAAATT	1001	1010	0.602873	0.431949	0.170924
GCCCAG	793	802	0.478717	0.308002	0.170715
TGAACC	613	622	0.371274	0.200765	0.170509
GACTCT	719	727	0.433949	0.264025	0.169924
GGCAAG	684	690	0.411864	0.242044	0.16982
GTCCTG	808	813	0.485283	0.315572	0.169711
AATGGA	1052	1063	0.634509	0.464837	0.169672
GTGCTG	839	851	0.507965	0.338565	0.1694
GCTGCA	699	708	0.422608	0.253239	0.169369
ACTCTG	900	908	0.541989	0.372683	0.169306
TTGGAG	834	844	0.503787	0.334631	0.169156
GATGAT	659	738	0.440515	0.271981	0.168534
AGTCTG	785	790	0.471554	0.303517	0.168037
AAAGTC	808	811	0.484089	0.316093	0.167996
AGTGCC	586	590	0.352173	0.184347	0.167826
CGAAGC	338	339	0.20235	0.0347268	0.167623
GTGGAC	531	537	0.320538	0.153289	0.167249
CAAGGA	884	896	0.534826	0.367602	0.167224
CTTCCG	366	366	0.218467	0.0516156	0.166851
AGGCCC	632	634	0.378437	0.211945	0.166492
AGCAGG	873	879	0.524679	0.35898	0.165699
GAATCT	724	735	0.438725	0.273353	0.165372
AAGGCC	690	695	0.414848	0.250238	0.16461
GGCAGA	916	930	0.555121	0.391263	0.163858
GAATTG	696	702	0.419027	0.25554	0.163487
GAACTC	831	842	0.502593	0.339154	0.163439
ATGATG	746	817	0.487671	0.324254	0.163417
AACTTG	747	758	0.452453	0.289058	0.163395
AGCTCT	908	914	0.54557	0.382413	0.163157
GAACAA	868	871	0.519903	0.357399	0.162504
GATGGC	706	710	0.423802	0.261537	0.162265
GGAGAT	727	733	0.437531	0.275346	0.162185
GAACGA	325	335	0.199963	0.0379086	0.162054
TTGAGA	943	946	0.564671	0.403252	0.161419
GATCCT	659	664	0.396344	0.235248	0.161096
GAGATC	625	629	0.375453	0.214419	0.161034
CAGTGA	908	917	0.547361	0.386533	0.160828
ACTGAG	879	888	0.530051	0.370221	0.15983
GAAGCG	319	323	0.1928	0.0330252	0.159775
GAATGG	743	749	0.447081	0.288493	0.158588
GACTCC	565	567	0.338445	0.180613	0.157832
TCCGAA	319	320	0.191009	0.0331954	0.157814
AGACCA	825	834	0.497818	0.340514	0.157304
GCAGCA	693	765	0.456632	0.29937	0.157262
CCCGAG	356	372	0.222048	0.0649403	0.157108
AAGCTA	664	674	0.402313	0.245618	0.156695
GAAGGG	807	810	0.483492	0.326827	0.156665
TTGAAC	696	706	0.421414	0.265409	0.156005
CAGCAG	918	1000	0.596904	0.441019	0.155885
AAGTGC	613	616	0.367693	0.213305	0.154388
TGAGAG	901	905	0.540198	0.385878	0.15432
CCAAGC	618	624	0.372468	0.218255	0.154213
TCCTGG	990	998	0.59571	0.442002	0.153708
TCCTGC	796	806	0.481105	0.327492	0.153613
AACGAA	344	351	0.209513	0.0568824	0.152631
AGCCAA	771	777	0.463794	0.31119	0.152604
GAGTCC	548	551	0.328894	0.176765	0.152129
CCTTGA	764	770	0.459616	0.308041	0.151575
TGCTGT	959	973	0.580788	0.429413	0.151375
GAGAGT	696	699	0.417236	0.265947	0.151289
ACCAGA	803	815	0.486477	0.335412	0.151065
GGCCAG	748	758	0.452453	0.301508	0.150945
GACAGC	739	741	0.442306	0.291593	0.150713
GATCTC	589	611	0.364708	0.214793	0.149915
TCCCAG	1011	1028	0.613617	0.463778	0.149839
ACCCTG	767	771	0.460213	0.31054	0.149673
AGAGCA	967	990	0.590935	0.441431	0.149504
CTCTGG	1019	1022	0.610036	0.46069	0.149346
AAGTCA	835	844	0.503787	0.354466	0.149321
GGAACT	754	758	0.452453	0.303163	0.14929
AGTGAG	862	882	0.526469	0.377695	0.148774
GTCAGA	699	709	0.423205	0.274838	0.148367
CCTGCT	839	852	0.508562	0.360261	0.148301
AGAGTT	842	852	0.508562	0.360403	0.148159
AAGGTC	624	632	0.377243	0.229653	0.14759
GACTGG	632	633	0.37784	0.230839	0.147001
ACAGGA	937	949	0.566462	0.419764	0.146698
GCCCTC	568	573	0.342026	0.195586	0.14644
AGGCCT	670	675	0.40291	0.256831	0.146079
AGTCTT	783	786	0.469167	0.323646	0.145521
CTGACC	632	639	0.381422	0.236091	0.145331
TCAAGT	734	741	0.442306	0.297568	0.144738
AGCTTG	699	703	0.419624	0.275059	0.144565
GGGTTC	538	541	0.322925	0.178463	0.144462
GAGCCA	773	779	0.464988	0.321002	0.143986
GGCTGC	641	643	0.383809	0.240008	0.143801
CGAGGA	335	337	0.201157	0.0576792	0.143478
CTTTGA	938	942	0.562284	0.419845	0.142439
CCGGAA	299	305	0.182056	0.0397121	0.142344
AAGGAC	731	733	0.437531	0.295198	0.142333
AGACTT	770	773	0.461407	0.319152	0.142255
TAAGAA	960	979	0.584369	0.442338	0.142031
CGGAGA	314	315	0.188025	0.0464758	0.141549
GAATCC	537	539	0.321731	0.180368	0.141363
GCAAGT	566	566	0.337848	0.196626	0.141222
AGTGTG	820	830	0.49543	0.354428	0.141002
GCGAAG	283	283	0.168924	0.0279654	0.140959
AAAATG	1423	1452	0.866705	0.726262	0.140443
GCCAGC	702	708	0.422608	0.282546	0.140062
GTGCCT	601	607	0.362321	0.223432	0.138889
GACCAG	643	648	0.386794	0.249009	0.137785
GAGTCT	642	647	0.386197	0.248645	0.137552
CTAGAA	778	782	0.466779	0.329606	0.137173
CCTGGG	863	894	0.533632	0.397381	0.136251
GGACTC	518	523	0.312181	0.176276	0.135905
GCCCAA	504	505	0.301437	0.165984	0.135453
TGCCCT	721	729	0.435143	0.299908	0.135235
CCAAGG	737	745	0.444694	0.310203	0.134491
CGTGAA	304	304	0.181459	0.0472807	0.134178
AAGGCT	783	788	0.47036	0.336941	0.133419
GGAGGC	675	680	0.405895	0.272783	0.133112
AGCCCT	711	715	0.426786	0.294073	0.132713
TGAGCT	754	763	0.455438	0.322725	0.132713
GCAAGC	574	592	0.353367	0.22105	0.132317
GACCCT	560	560	0.334266	0.201996	0.13227
AGACGA	288	290	0.173102	0.0411661	0.131936
CCCAGG	875	887	0.529454	0.397668	0.131786
GGCCCA	537	547	0.326507	0.194969	0.131538
TGGAGT	737	741	0.442306	0.31131	0.130996
CCCAGC	831	839	0.500803	0.369842	0.130961
AGATAC	607	614	0.366499	0.236009	0.13049
AGACCG	270	270	0.161164	0.0310067	0.130157
CTGGGA	984	994	0.593323	0.463583	0.12974
CCGAGG	295	310	0.18504	0.0553019	0.129738
TGGAAC	705	710	0.423802	0.294142	0.12966
ATGAGG	666	674	0.402313	0.272654	0.129659
CCTGTG	882	898	0.53602	0.40651	0.12951
GCAAAG	703	705	0.420817	0.291623	0.129194
GAGCCC	518	520	0.31039	0.181215	0.129175
GATCAA	589	594	0.354561	0.22541	0.129151
GCTTGA	519	521	0.310987	0.182146	0.128841
ACCTGG	684	690	0.411864	0.283623	0.128241
AAGCCG	279	280	0.167133	0.0389403	0.128193
CTTCTG	1146	1156	0.690021	0.561874	0.128147
GACCTC	541	542	0.323522	0.19556	0.127962
ACCCAG	787	793	0.473345	0.345545	0.1278
CTGCCC	694	706	0.421414	0.294178	0.127236
AACTGC	591	593	0.353964	0.227135	0.126829
TGGACC	508	512	0.305615	0.178954	0.126661
TGCAGC	635	638	0.380825	0.254174	0.126651
CGGGGG	286	287	0.171311	0.0446997	0.126611
TGAACA	844	853	0.509159	0.382672	0.126487
GTGGCC	511	514	0.306809	0.180557	0.126252
ATCCAG	731	739	0.441112	0.315284	0.125828
CTGTGC	720	730	0.43574	0.31	0.12574
GGAATC	529	534	0.318747	0.193127	0.12562
CAAGTG	692	693	0.413655	0.288119	0.125536
AAGTGT	752	758	0.452453	0.326977	0.125476
GAATTC	673	676	0.403507	0.278381	0.125126
GACTTG	577	582	0.347398	0.222645	0.124753
GCAGCC	606	610	0.364111	0.239931	0.12418
AGGTCC	562	563	0.336057	0.211951	0.124106
AAAGCC	729	734	0.438128	0.314324	0.123804
CCTCTG	1046	1073	0.640478	0.516812	0.123666
CTGCTC	760	770	0.459616	0.336008	0.123608
GAGCAA	649	665	0.396941	0.273999	0.122942
AAGGCA	859	865	0.516322	0.393524	0.122798
CCGGGC	287	288	0.171908	0.0492192	0.122689
TGCCAG	727	734	0.438128	0.31567	0.122458
TTGCTG	879	886	0.528857	0.40739	0.121467
TGACCC	515	516	0.308003	0.186851	0.121152
GTCCAG	573	577	0.344414	0.22335	0.121064
TGGACT	622	627	0.374259	0.253249	0.12101
TTCCTG	1079	1092	0.651819	0.530901	0.120918
AGTCCT	677	681	0.406492	0.285612	0.12088
CCTGGC	739	751	0.448275	0.327943	0.120332
AGGCAG	1057	1114	0.664951	0.544865	0.120086
TCCAGG	887	897	0.535423	0.415852	0.119571
ATGGAC	563	566	0.337848	0.21838	0.119468
ATTGGA	662	667	0.398135	0.278945	0.11919
AGGACC	597	603	0.359933	0.241096	0.118837
CCCTGG	805	816	0.487074	0.368517	0.118557
AGGACT	673	677	0.404104	0.285877	0.118227
GAACGT	260	261	0.155792	0.0378136	0.117978
CCAGTG	734	741	0.442306	0.324433	0.117873
CGAAGG	263	264	0.157583	0.0405816	0.117001
GTGATG	615	622	0.371274	0.254547	0.116727
TGGGCC	496	523	0.312181	0.195474	0.116707
AGAGAG	1619	2075	1.23858	1.12216	0.11642
CTGCAA	670	676	0.403507	0.287175	0.116332
GCTCTC	621	626	0.373662	0.257448	0.116214
GCCTGC	602	616	0.367693	0.25163	0.116063
TGATGG	714	726	0.433352	0.317354	0.115998
GATCCC	466	471	0.281142	0.165161	0.115981
GGCCAA	506	512	0.305615	0.189695	0.11592
CTGAAT	743	748	0.446484	0.330589	0.115895
ACGAGA	265	268	0.15997	0.0443619	0.115608
TGAGAC	687	689	0.411267	0.295685	0.115582
GAGAGA	1591	1997	1.19202	1.07665	0.11537
GTTTGA	672	673	0.401716	0.286417	0.115299
GGCCCG	240	249	0.148629	0.033522	0.115107
CCGCCG	207	223	0.13311	0.0180562	0.115054
ACCTGC	558	562	0.33546	0.220432	0.115028
GCTGAC	531	534	0.318747	0.203926	0.114821
TCAGGA	879	892	0.532438	0.417698	0.11474
AGTTGG	601	606	0.361724	0.247046	0.114678
GGAAGG	980	1018	0.607648	0.493208	0.11444
CCTCAG	848	855	0.510353	0.396023	0.11433
CTCCGA	255	255	0.152211	0.0378928	0.114318
AGCCCA	693	701	0.41843	0.304121	0.114309
CGAAGT	239	241	0.143854	0.0304348	0.113419
AGAGGT	694	698	0.416639	0.303355	0.113284
GCTCAA	501	503	0.300243	0.186989	0.113254
GTTGGA	554	556	0.331879	0.218684	0.113195
GAGGTG	610	617	0.36829	0.255116	0.113174
AGGAAT	853	858	0.512144	0.398983	0.113161
AAAGAT	1015	1033	0.616602	0.503473	0.113129
TGTCTG	994	1009	0.602276	0.489298	0.112978
GAATGT	684	691	0.412461	0.299544	0.112917
TCCCGA	273	274	0.163552	0.050763	0.112789
CAAGTC	557	561	0.334863	0.222344	0.112519
GCTCAG	751	757	0.451856	0.339371	0.112485
CGAGGC	284	285	0.170118	0.0580409	0.112077
TGAGGC	640	643	0.383809	0.272183	0.111626
GGGAGA	860	868	0.518113	0.406517	0.111596
AGTTGC	460	461	0.275173	0.163585	0.111588
GTGACC	486	488	0.291289	0.179846	0.111443
GGCGGC	223	251	0.149823	0.0384839	0.111339
AATGAG	780	785	0.46857	0.357323	0.111247
GAGTGC	471	476	0.284126	0.173002	0.111124
ACGGAA	263	263	0.156986	0.0458712	0.111115
GACCCA	558	562	0.33546	0.224439	0.111021
GAACCC	481	484	0.288902	0.178145	0.110757
CGGAAA	254	256	0.152807	0.0420928	0.110714
CCCCAG	767	776	0.463198	0.352493	0.110705
CTGGGC	689	702	0.419027	0.308381	0.110646
AGGTGG	701	706	0.421414	0.310796	0.110618
GTCTGC	525	531	0.316956	0.206558	0.110398
GCTGTC	671	673	0.401716	0.291543	0.110173
CCAGCT	771	780	0.465585	0.355771	0.109814
CCCTGC	626	636	0.379631	0.270329	0.109302
GCCGAA	223	225	0.134303	0.0250289	0.109274
CTGGCC	683	689	0.411267	0.30208	0.109187
AGAGCG	258	260	0.155195	0.0466577	0.108537
GATTCC	503	506	0.302033	0.193637	0.108396
GACTGC	488	492	0.293677	0.185763	0.107914
CCCGAA	241	242	0.144451	0.0365728	0.107878
CCAGAC	579	585	0.349189	0.24134	0.107849
GGCCGA	244	245	0.146242	0.0384468	0.107795
AGTCAG	754	767	0.457825	0.350048	0.107777
TGCCAA	608	615	0.367096	0.259587	0.107509
AGCCTC	651	653	0.389778	0.282287	0.107491
AACCAA	844	863	0.515128	0.407769	0.107359
TGTCCC	624	629	0.375453	0.268641	0.106812
GTGCAG	569	575	0.34322	0.236444	0.106776
AGTGGC	513	519	0.309793	0.203222	0.106571
ACCAGC	555	556	0.331879	0.225354	0.106525
CGAAAG	251	252	0.15042	0.0439157	0.106504
AAGGAT	745	748	0.446484	0.34019	0.106294
GGTGAG	594	598	0.356949	0.250658	0.106291
GCCGGG	271	271	0.161761	0.0555444	0.106217
GGAACC	477	479	0.285917	0.179709	0.106208
GAGTTG	552	554	0.330685	0.224779	0.105906
ATGGCC	576	578	0.345011	0.239325	0.105686
AGTTTG	786	790	0.471554	0.365916	0.105638
GCCCGA	225	226	0.1349	0.0294035	0.105496
CAAGCA	711	719	0.429174	0.323819	0.105355
GTCCTC	551	554	0.330685	0.225352	0.105333
GAGCTT	587	587	0.350383	0.245426	0.104957
AGCCGA	236	236	0.140869	0.0359536	0.104915
GCCGCC	221	240	0.143257	0.0384589	0.104798
GAGTGG	625	629	0.375453	0.270753	0.1047
ACTGTG	805	814	0.48588	0.381445	0.104435
GCCGAG	245	246	0.146838	0.0424358	0.104402
CCAGCC	780	795	0.474539	0.3702	0.104339
CTCGCT	255	258	0.154001	0.0498238	0.104177
TGACCT	654	663	0.395747	0.291611	0.104136
GACCCC	404	405	0.241746	0.137877	0.103869
GATGGG	562	568	0.339042	0.235585	0.103457
TGGAGG	830	838	0.500206	0.396777	0.103429
GATGGT	602	605	0.361127	0.257729	0.103398
CAAGCC	554	557	0.332476	0.229081	0.103395
CCGGAG	264	268	0.15997	0.0567345	0.103236
CTCCAA	728	731	0.436337	0.333335	0.103002
CCAGCA	893	900	0.537214	0.43464	0.102574
ACCGAA	243	244	0.145645	0.0432007	0.102444
CCCGGA	252	254	0.151614	0.0491877	0.102426
TTCTGG	940	947	0.565268	0.462932	0.102336
AGGCCA	775	791	0.472151	0.369956	0.102195
AGGATC	555	564	0.336654	0.234673	0.101981
GGACTG	551	554	0.330685	0.228772	0.101913
TGAATG	769	774	0.462004	0.36022	0.101784
ATGACC	496	497	0.296661	0.195105	0.101556
GGTGAC	449	466	0.278157	0.176723	0.101434
GCCTTG	623	630	0.37605	0.274826	0.101224
AAGGGA	834	845	0.504384	0.403169	0.101215
AGGTGC	474	479	0.285917	0.184753	0.101164
CCTCAA	654	656	0.391569	0.290532	0.101037
AATCTG	673	682	0.407089	0.306171	0.100918
CTGTCC	710	725	0.432755	0.33195	0.100805
CCGTGG	265	265	0.15818	0.0573872	0.100793
TGGATG	776	789	0.470957	0.370252	0.100705
CTCTGC	899	920	0.549152	0.448524	0.100628
GACGAA	219	220	0.131319	0.0310038	0.100315
GAGTTC	727	737	0.439918	0.339683	0.100235
CGCCGG	187	188	0.112218	0.0120909	0.100127
GAACCG	221	222	0.132513	0.0325395	0.0999735
AAGCGG	216	217	0.129528	0.0296111	0.0999169
ACAAGC	564	565	0.337251	0.23738	0.099871
CGGAGG	259	260	0.155195	0.0553654	0.0998296
GACCCG	218	218	0.130125	0.0303041	0.0998209
AGACGG	243	244	0.145645	0.0458726	0.0997724
CTCGAA	266	266	0.158776	0.0590906	0.0996854
AGTGTC	592	602	0.359336	0.259925	0.099411
TCGGAA	227	227	0.135497	0.0363204	0.0991766
GTGGCG	234	234	0.139676	0.0405776	0.0990984
ATGAGC	523	530	0.316359	0.21727	0.099089
GCTGAT	513	518	0.309196	0.210157	0.099039
GCTGGC	630	638	0.380825	0.282406	0.098419
CTGATC	479	482	0.287708	0.189319	0.098389
GAAACG	245	247	0.147435	0.049129	0.098306
GAGCGA	223	223	0.13311	0.0348357	0.0982743
CAAGTT	643	648	0.386794	0.288642	0.098152
GACCAA	558	560	0.334266	0.236231	0.098035
AACAGA	1010	1020	0.608842	0.511036	0.097806
TGGCCA	641	647	0.386197	0.288703	0.097494
CCTCCG	256	256	0.152807	0.0553408	0.0974662
GAGGTC	487	491	0.29308	0.195635	0.097445
CAGATG	821	834	0.497818	0.400382	0.097436
AAGCAC	615	616	0.367693	0.270357	0.097336
GACTTC	562	563	0.336057	0.239356	0.096701
CGCAAG	204	207	0.123559	0.0269645	0.0965945
AAGTCG	214	214	0.127737	0.0311978	0.0965392
TGAGCC	624	629	0.375453	0.279324	0.096129
CGCTGC	235	237	0.141466	0.0454298	0.0960362
TCCGAG	229	230	0.137288	0.0413025	0.0959855
AAAGGC	727	729	0.435143	0.339197	0.095946
AAGGTT	586	590	0.352173	0.256501	0.095672
CCTGTC	683	692	0.413058	0.317403	0.095655
CCTGCC	750	775	0.462601	0.366948	0.095653
AATTGA	707	714	0.42619	0.330585	0.095605
GGGCCT	490	518	0.309196	0.213645	0.095551
CTGTTG	695	699	0.417236	0.321993	0.095243
GTTCTG	704	708	0.422608	0.327365	0.095243
AGTGAC	566	570	0.340235	0.245032	0.095203
GTGTGA	661	669	0.399329	0.304338	0.094991
GCCCGG	233	241	0.143854	0.0491014	0.0947526
AGCTCA	694	698	0.416639	0.322221	0.094418
CCGAAA	218	218	0.130125	0.0363535	0.0937715
GAGCCG	223	226	0.1349	0.0411789	0.0937211
GACGGA	209	210	0.12535	0.0317261	0.0936239
AGCCGC	215	215	0.128334	0.0349458	0.0933882
GGACAG	700	711	0.424399	0.331103	0.093296
TCTTGA	731	740	0.441709	0.34855	0.093159
AGTCCC	536	541	0.322925	0.230012	0.092913
CCTGCA	655	658	0.392763	0.300119	0.092644
TGGCCC	492	494	0.294871	0.20226	0.092611
GAACCA	561	562	0.33546	0.242952	0.092508
AGATCG	209	210	0.12535	0.0329196	0.0924304
AACGAG	225	227	0.135497	0.0433808	0.0921162
TGGACA	657	664	0.396344	0.304366	0.091978
CGAAAA	237	240	0.143257	0.0513823	0.0918747
GCATGA	483	484	0.288902	0.197046	0.091856
CTGCCA	707	714	0.42619	0.334387	0.091803
GGCCCT	497	498	0.297258	0.20556	0.091698
GGAATG	629	632	0.377243	0.28561	0.091633
TTCGAA	214	214	0.127737	0.0361513	0.0915857
TGGTGG	789	816	0.487074	0.395567	0.091507
TTCCGA	214	214	0.127737	0.0362761	0.0914609
TTCGAG	250	252	0.15042	0.0589816	0.0914384
AGGTTG	495	501	0.299049	0.207663	0.091386
GAAACA	922	933	0.556912	0.465555	0.091357
AGCTCC	673	680	0.405895	0.314621	0.091274
TCCAGC	699	707	0.422011	0.330955	0.091056
GATCAG	466	469	0.279948	0.189253	0.090695
GCGGAA	197	197	0.11759	0.0269451	0.0906449
GGACCC	416	418	0.249506	0.158973	0.090533
CGGGCC	207	208	0.124156	0.0336306	0.0905254
CTCGGA	220	220	0.131319	0.0410171	0.0903019
GGAGCA	595	602	0.359336	0.26907	0.090266
CCGCAG	227	230	0.137288	0.0471251	0.0901629
CGAGAC	217	217	0.129528	0.0398259	0.0897021
CTTGAG	650	653	0.389778	0.300582	0.089196
GTGAGG	596	600	0.358142	0.269185	0.088957
AGGCCG	210	213	0.127141	0.0382304	0.0889106
CAGGCC	538	543	0.324119	0.235436	0.088683
CCTCGG	241	241	0.143854	0.0553144	0.0885396
TGATGC	528	529	0.315762	0.227351	0.088411
TGGCTG	819	829	0.494833	0.406487	0.088346
GCTGGT	523	527	0.314568	0.226388	0.08818
CGTGGA	248	254	0.151614	0.0635499	0.0880641
AGCGAG	229	230	0.137288	0.0494969	0.0877911
TGGCGC	214	214	0.127737	0.0399682	0.0877688
AGCGAA	198	199	0.118784	0.0312503	0.0875337
GGAGCG	209	210	0.12535	0.0380323	0.0873177
TGAACG	208	210	0.12535	0.0381596	0.0871904
GAGCGG	205	206	0.122962	0.0358153	0.0871467
GGTGCC	371	371	0.221451	0.134706	0.086745
GAGGGC	468	471	0.281142	0.194518	0.086624
GTCTCC	566	569	0.339638	0.253245	0.086393
GGTTGC	390	391	0.23339	0.147002	0.086388
TCGAGG	232	232	0.138482	0.0521109	0.0863711
GCCGTG	213	214	0.127737	0.0417563	0.0859807
TCGCTC	165	203	0.121172	0.035203	0.085969
CGAGAG	223	224	0.133707	0.0478038	0.0859032
AAGTTT	860	871	0.519903	0.434065	0.085838
GGGCAG	631	636	0.379631	0.293818	0.085813
TGGCAG	700	704	0.42022	0.334658	0.085562
GCTGCG	211	212	0.126544	0.0410454	0.0854986
AGGCTC	557	559	0.333669	0.248794	0.084875
ACCGGA	195	200	0.119381	0.0345202	0.0848608
GAACAT	669	671	0.400523	0.315807	0.084716
GTAGAA	603	608	0.362918	0.278397	0.084521
GTCCCT	546	550	0.328297	0.244008	0.084289
GAACGG	196	196	0.116993	0.0328631	0.0841299
GGGCTC	443	444	0.265025	0.180901	0.084124
AACTGT	664	671	0.400523	0.316598	0.083925
ACCGAG	210	211	0.125947	0.0420744	0.0838726
GGCTCT	589	590	0.352173	0.26835	0.083823
GACCGA	182	183	0.109233	0.0255323	0.0837007
GCCTTC	540	544	0.324716	0.241041	0.083675
CGGTGA	205	205	0.122365	0.0386908	0.0836742
ACTTGG	600	605	0.361127	0.277482	0.083645
GGAGTT	577	580	0.346204	0.262665	0.083539
AACGGA	207	207	0.123559	0.0401043	0.0834547
GACGAG	190	192	0.114606	0.0312764	0.0833296
GGACGA	185	189	0.112815	0.0301082	0.0827068
TGCAGG	635	642	0.383212	0.300568	0.082644
TCGGAG	201	202	0.120575	0.0379956	0.0825794
GGTGTC	433	438	0.261444	0.179076	0.082368
TTGGAC	432	433	0.258459	0.176148	0.082311
CGGGCA	208	209	0.124753	0.0424673	0.0822857
TGAATC	514	514	0.306809	0.224608	0.082201
TCTGAC	594	598	0.356949	0.274931	0.082018
CCCCTG	581	588	0.35098	0.268982	0.081998
AACCTC	495	495	0.295468	0.213583	0.081885
CAAGGT	548	550	0.328297	0.246431	0.081866
TGCCGA	192	192	0.114606	0.0327879	0.0818181
CGATGA	195	195	0.116396	0.034602	0.081794
GTCCCC	434	438	0.261444	0.179721	0.081723
GCAGTG	554	569	0.339638	0.258137	0.081501
TCGAGA	219	219	0.130722	0.0492383	0.0814837
GGATGC	474	477	0.284723	0.203293	0.08143
CTGGCG	234	234	0.139676	0.0582768	0.0813992
ACGGAG	218	219	0.130722	0.0493535	0.0813685
ATGTGA	711	715	0.426786	0.345584	0.081202
GATGCA	504	510	0.304421	0.223287	0.081134
GGAAAT	840	852	0.508562	0.427484	0.081078
CCCGCC	233	235	0.140272	0.0592703	0.0810017
CTCTCG	216	216	0.128931	0.0482154	0.0807156
CCGAGC	197	198	0.118187	0.0374922	0.0806948
GCCTGT	568	576	0.343817	0.263158	0.080659
GAGATT	590	595	0.355158	0.274641	0.080517
CCATGA	632	640	0.382019	0.301571	0.080448
GTGCCC	397	401	0.239359	0.158933	0.080426
GATAAC	384	386	0.230405	0.149984	0.080421
GTGTCC	506	513	0.306212	0.225963	0.080249
ATGCAG	688	692	0.413058	0.332815	0.080243
GTTGCT	543	547	0.326507	0.246277	0.08023
GGTCCT	535	538	0.321134	0.241027	0.080107
TGGCGG	206	207	0.123559	0.0435801	0.0799789
GCCAGG	677	682	0.407089	0.327176	0.079913
GAGGCG	205	208	0.124156	0.044309	0.079847
TTTGGA	816	820	0.489461	0.409668	0.079793
GCGGCG	129	162	0.0966985	0.0171196	0.0795789
ATCGAA	187	188	0.112218	0.0326954	0.0795226
TGGTGC	464	466	0.278157	0.198947	0.07921
CGCAGC	199	201	0.119978	0.0407834	0.0791946
GTGAGC	515	521	0.310987	0.231873	0.079114
CGAGCC	190	190	0.113412	0.0343504	0.0790616
GACCGG	171	173	0.103264	0.0242123	0.0790517
GGATCC	460	464	0.276964	0.197938	0.079026
AGGACG	202	204	0.121768	0.0428694	0.0788986
AGTCCA	554	557	0.332476	0.253606	0.07887
GGACAA	513	516	0.308003	0.229145	0.078858
CTTCGA	194	195	0.116396	0.037617	0.078779
CACGAA	205	205	0.122365	0.0439249	0.0784401
CCGTGA	211	211	0.125947	0.0475144	0.0784326
TCCCTG	827	837	0.499609	0.421293	0.078316
CGCCGC	144	160	0.0955047	0.0173078	0.0781969
ATGTGG	729	732	0.436934	0.358878	0.078056
AGCTCG	195	195	0.116396	0.0384784	0.0779176
GTTGCC	357	359	0.214289	0.136402	0.077887
GGCGCC	177	178	0.106249	0.0284405	0.0778085
AAACGA	229	229	0.136691	0.058997	0.077694
AGCGGA	181	181	0.10804	0.0305544	0.0774856
TCGCTG	203	204	0.121768	0.04436	0.077408
AGGTTC	486	492	0.293677	0.216609	0.077068
AGCCAC	623	629	0.375453	0.298436	0.077017
CAGGAC	646	657	0.392166	0.315352	0.076814
ACCTTG	537	540	0.322328	0.245617	0.076711
GCTGTT	583	590	0.352173	0.275549	0.076624
ACGAAA	213	213	0.127141	0.0505862	0.0765548
CGCCTG	216	217	0.129528	0.052977	0.076551
CCAAGT	590	592	0.353367	0.276876	0.076491
TGGATC	523	525	0.313375	0.23699	0.076385
CTGCGA	180	181	0.10804	0.0319444	0.0760956
GCCAAC	376	382	0.228017	0.152021	0.075996
CAGACC	502	508	0.303227	0.227394	0.075833
TGTGGC	592	599	0.357546	0.28176	0.075786
TGACTC	555	560	0.334266	0.258574	0.075692
CCCCGA	199	199	0.118784	0.0433229	0.0754611
CCCGTG	227	228	0.136094	0.0606751	0.0754189
GTCGCT	169	169	0.100877	0.0255055	0.0753715
AAAACT	958	968	0.577803	0.502511	0.075292
AAACTC	727	729	0.435143	0.359952	0.075191
CAGCCC	609	613	0.365902	0.290731	0.075171
GATCCG	162	163	0.0972954	0.0222836	0.0750118
CAGAGC	737	753	0.449469	0.37449	0.074979
AGTCAA	572	572	0.341429	0.266474	0.074955
AGCGGC	175	179	0.106846	0.0319191	0.0749269
GGTCTG	505	507	0.30263	0.227801	0.074829
TGGAAT	754	760	0.453647	0.378995	0.074652
CCTGAT	556	559	0.333669	0.259064	0.074605
AAGCGA	182	182	0.108637	0.0340976	0.0745394
CGAGCT	189	189	0.112815	0.0385895	0.0742255
GTTCGA	185	186	0.111024	0.0369511	0.0740729
AAAACG	240	241	0.143854	0.069911	0.073943
GCGGAG	186	187	0.111621	0.037851	0.07377
AGACGT	192	194	0.115799	0.0420807	0.0737183
CCCGGG	231	232	0.138482	0.0647836	0.0736984
TGTGCC	570	572	0.341429	0.267814	0.073615
AGTCGG	198	198	0.118187	0.0447008	0.0734862
CGCTGA	209	209	0.124753	0.051339	0.073414
CAGCGA	197	197	0.11759	0.0443156	0.0732744
CCTTGG	639	642	0.383212	0.310058	0.073154
CACTGA	780	785	0.46857	0.395585	0.072985
GAATCA	527	531	0.316956	0.24441	0.072546
GGGCCA	451	459	0.273979	0.201539	0.07244
AGCCCG	192	192	0.114606	0.0422149	0.0723911
TGTGCT	744	751	0.448275	0.375963	0.072312
TCCGGA	181	183	0.109233	0.0370501	0.0721829
AATGCC	510	511	0.305018	0.232883	0.072135
GCGAGA	178	178	0.106249	0.0342087	0.0720403
GGAGTA	398	398	0.237568	0.165572	0.071996
GACGAC	152	157	0.0937139	0.021759	0.0719549
GGCCGT	166	166	0.0990861	0.0273769	0.0717092
ACTGCC	493	495	0.295468	0.22383	0.071638
CAGCCG	203	203	0.121172	0.0495644	0.0716076
GAGAGG	837	851	0.507965	0.436451	0.071514
ACGTGA	213	213	0.127141	0.0556607	0.0714803
CATGGA	679	684	0.408282	0.336862	0.07142
GCTTTG	643	649	0.387391	0.31609	0.071301
TTCCCG	204	204	0.121768	0.0504761	0.0712919
AGCCGG	191	194	0.115799	0.0445288	0.0712702
GCGCTG	190	191	0.114009	0.0427733	0.0712357
TGCCCA	622	625	0.373065	0.301869	0.071196
TGGCAA	565	566	0.337848	0.26671	0.071138
CTGAGT	798	811	0.484089	0.413046	0.071043
GACCTT	502	504	0.30084	0.229949	0.070891
GAACAC	572	575	0.34322	0.27234	0.07088
AAGGCG	197	197	0.11759	0.0467843	0.0708057
ATGCCG	174	174	0.103861	0.033362	0.070499
AGCCCC	483	488	0.291289	0.220802	0.070487
CGAGAT	180	180	0.107443	0.0370329	0.0704101
AATTGG	510	514	0.306809	0.236531	0.070278
AGAGGG	758	761	0.454244	0.384277	0.069967
GCGGCT	175	175	0.104458	0.0346391	0.0698189
ACCTCC	497	500	0.298452	0.228668	0.069784
GACTGT	534	537	0.320538	0.250757	0.069781
AACCGA	178	178	0.106249	0.0366018	0.0696472
AGACGC	172	172	0.102668	0.0331118	0.0695562
ATGGGA	675	680	0.405895	0.336392	0.069503
AAGGGC	466	472	0.281739	0.212337	0.069402
ACTGGC	476	476	0.284126	0.214894	0.069232
CTGACT	695	703	0.419624	0.350427	0.069197
GAGTGT	533	540	0.322328	0.253162	0.069166
GGCTGT	596	597	0.356352	0.287282	0.06907
CTGCGG	195	195	0.116396	0.0473262	0.0690698
AGGTGT	561	563	0.336057	0.267022	0.069035
GGTTGA	385	390	0.232793	0.163765	0.069028
GCTTGG	478	481	0.287111	0.218121	0.06899
CCTCGA	203	203	0.121172	0.0522543	0.0689177
CGCTCT	189	194	0.115799	0.0468936	0.0689054
CGTGGC	194	194	0.115799	0.0468973	0.0689017
TGGCCG	201	201	0.119978	0.0511222	0.0688558
GCAGCG	186	191	0.114009	0.0452482	0.0687608
AATGGC	552	553	0.330088	0.261457	0.068631
GGTGCT	494	498	0.297258	0.228771	0.068487
GGGAGT	489	491	0.29308	0.224855	0.068225
TGCGGA	160	161	0.0961016	0.0281004	0.0680012
GCCTCC	567	570	0.340235	0.272269	0.067966
TTGAGC	428	429	0.256072	0.18818	0.067892
AGCAAC	519	524	0.312778	0.245354	0.067424
GGGCCC	332	333	0.198769	0.131347	0.067422
CTCCCG	219	220	0.131319	0.063912	0.067407
GGCGCT	171	172	0.102668	0.0352928	0.0673752
GAGGCA	742	776	0.463198	0.395876	0.067322
TGAGTG	664	674	0.402313	0.335312	0.067001
CGGGAG	218	219	0.130722	0.0638397	0.0668823
GTGCCA	464	466	0.278157	0.211314	0.066843
CCCTCG	175	181	0.10804	0.0413209	0.0667191
CGGCGG	124	141	0.0841635	0.0176321	0.0665314
CGCTCC	175	175	0.104458	0.0381258	0.0663322
TCTGCT	832	844	0.503787	0.437471	0.066316
ATGCCC	514	518	0.309196	0.242941	0.066255
GGGAAC	469	471	0.281142	0.214888	0.066254
ATCCGA	155	156	0.093117	0.0268978	0.0662192
ATGTCC	500	505	0.301437	0.235233	0.066204
CTGCCG	189	191	0.114009	0.0478064	0.0662026
CACCTG	651	658	0.392763	0.326566	0.066197
CAGGTG	655	659	0.39336	0.327219	0.066141
CGGCAG	189	191	0.114009	0.0479168	0.0660922
CGGCTC	180	180	0.107443	0.0413722	0.0660708
TCTCGC	168	168	0.10028	0.0342546	0.0660254
GAGCGC	161	163	0.0972954	0.0313842	0.0659112
GGACCA	459	459	0.273979	0.208084	0.065895
CTGGAT	635	638	0.380825	0.315149	0.065676
TGATCC	432	435	0.259653	0.193998	0.065655
GTCACC	402	407	0.24294	0.177342	0.065598
CTCGAG	185	188	0.112218	0.0466232	0.0655948
AGGTCT	548	550	0.328297	0.262764	0.065533
TTGATG	624	632	0.377243	0.311953	0.06529
GGGGCC	352	352	0.21011	0.145184	0.064926
GAGTCA	540	542	0.323522	0.258621	0.064901
GCCGCT	159	162	0.0966985	0.0318879	0.0648106
ATGGGC	427	428	0.255475	0.190665	0.06481
GACGTG	172	172	0.102668	0.0379215	0.0647465
GGCGTC	149	149	0.0889387	0.0242049	0.0647338
TGAAAT	951	967	0.577206	0.512572	0.064634
GAGTCG	155	156	0.093117	0.0284944	0.0646226
CTCGGC	180	180	0.107443	0.0428448	0.0645982
GATCGA	152	153	0.0913263	0.0267422	0.0645841
CGGGGA	200	200	0.119381	0.0548338	0.0645472
ACCGGC	147	147	0.0877449	0.023228	0.0645169
AAGTAC	452	455	0.271591	0.207109	0.064482
GGCGAG	176	176	0.105055	0.0407364	0.0643186
AGGCGA	167	169	0.100877	0.0367207	0.0641563
CCGCTG	190	190	0.113412	0.0493582	0.0640538
GGCGAA	155	155	0.0925201	0.0284896	0.0640305
GTGGTG	559	597	0.356352	0.292431	0.063921
CTCAGG	786	795	0.474539	0.410765	0.063774
GCAGAC	450	453	0.270398	0.206756	0.063642
CAGCTC	658	664	0.396344	0.332752	0.063592
AGTGCT	663	666	0.397538	0.334061	0.063477
CTGACG	167	167	0.099683	0.0362137	0.0634693
GGACCT	457	461	0.275173	0.211848	0.063325
GATCCA	498	503	0.300243	0.236965	0.063278
CACAAG	627	629	0.375453	0.312264	0.063189
CGACTG	161	163	0.0972954	0.0341423	0.0631531
GAGACG	180	180	0.107443	0.0443589	0.0630841
ACGAGG	182	182	0.108637	0.0455755	0.0630615
ATCTGG	589	592	0.353367	0.290392	0.062975
GACGCT	155	155	0.0925201	0.0296408	0.0628793
CCCGGC	193	198	0.118187	0.0553445	0.0628425
CCGCCT	190	190	0.113412	0.0507193	0.0626927
GTCAGC	446	447	0.266816	0.204194	0.062622
ACCCGC	155	155	0.0925201	0.0299189	0.0626012
GGCTCC	455	457	0.272785	0.210258	0.062527
GATCGC	131	132	0.0787913	0.0163466	0.0624447
CTGGTC	518	522	0.311584	0.249209	0.062375
CCTGGT	589	593	0.353964	0.291595	0.062369
AACTTC	598	599	0.357546	0.295229	0.062317
TCCCGG	188	188	0.112218	0.0500425	0.0621755
AGTGAT	561	562	0.33546	0.273312	0.062148
ATGGTG	657	665	0.396941	0.334833	0.062108
GGAACG	177	177	0.105652	0.0438215	0.0618305
GATTTG	540	545	0.325313	0.263673	0.06164
AACGTG	191	191	0.114009	0.052371	0.061638
TGCTGG	824	831	0.496027	0.434492	0.061535
GGGCCG	156	158	0.0943108	0.0328825	0.0614283
CCTGCG	172	174	0.103861	0.0425547	0.0613063
GTCGGG	155	156	0.093117	0.0318762	0.0612408
ACGGAC	144	146	0.087148	0.0260173	0.0611307
CCAGGC	663	668	0.398732	0.337646	0.061086
AGTCCG	142	142	0.0847604	0.0236785	0.0610819
CGCCCG	132	133	0.0793882	0.0183589	0.0610293
ACCGTG	182	182	0.108637	0.047623	0.061014
AACCAG	609	613	0.365902	0.305079	0.060823
GTCGGA	135	135	0.0805821	0.0197831	0.060799
TGAGCA	662	668	0.398732	0.337966	0.060766
TTGGTG	602	604	0.36053	0.299769	0.060761
GCGATG	148	148	0.0883418	0.0276377	0.0607041
GTTCCT	634	639	0.381422	0.320724	0.060698
CGGAGC	176	181	0.10804	0.0474414	0.0605986
CGCTGT	178	178	0.106249	0.0457372	0.0605118
GACTCG	155	156	0.093117	0.032629	0.060488
GACGTC	144	144	0.0859542	0.0256456	0.0603086
CAACTG	520	523	0.312181	0.251909	0.060272
CGGAAC	145	146	0.087148	0.0269231	0.0602249
GCCAGT	458	461	0.275173	0.214974	0.060199
GCCGAT	135	135	0.0805821	0.0207112	0.0598709
ACGGTG	177	178	0.106249	0.0464086	0.0598404
CGGCTG	182	183	0.109233	0.0494338	0.0597992
CCGTGC	166	167	0.099683	0.0399117	0.0597713
AGTTCC	606	610	0.364111	0.304385	0.059726
ATCGAG	154	155	0.0925201	0.0328664	0.0596537
GCTCGG	163	163	0.0972954	0.0377241	0.0595713
CACCGA	168	168	0.10028	0.0407687	0.0595113
GCCCTT	454	455	0.271591	0.212095	0.059496
GGTCCC	370	373	0.222645	0.163209	0.059436
GCTCCT	614	621	0.370677	0.311256	0.059421
CCTCCA	761	765	0.456632	0.397254	0.059378
TCAAGG	612	615	0.367096	0.307845	0.059251
CCGAGT	180	182	0.108637	0.0493905	0.0592465
AGCGGG	161	163	0.0972954	0.0381753	0.0591201
TGCGAA	143	143	0.0853573	0.0263544	0.0590029
TGGTCC	441	447	0.266816	0.207841	0.058975
AGCGAC	141	141	0.0841635	0.0252821	0.0588814
GCGAGC	148	149	0.0889387	0.0302025	0.0587362
TTGAGG	582	585	0.349189	0.290491	0.058698
TCGAAA	171	172	0.102668	0.0440566	0.0586114
ACGGGA	181	181	0.10804	0.0496077	0.0584323
TCTCTG	1252	1271	0.758665	0.700299	0.058366
GCCCGT	144	145	0.0865511	0.0282013	0.0583498
GTCTGG	498	502	0.299646	0.241341	0.058305
CCGGCG	117	118	0.0704347	0.0121856	0.0582491
GTCCGC	105	125	0.074613	0.0163921	0.0582209
GCCAAA	498	501	0.299049	0.240837	0.058212
GCGTCC	137	137	0.0817759	0.0235919	0.058184
GCTCCC	438	439	0.262041	0.203867	0.058174
GCCGGA	138	141	0.0841635	0.0260628	0.0581007
GTGGGC	392	393	0.234583	0.176597	0.057986
CCCGAC	150	151	0.0901325	0.0321506	0.0579819
TGCCGC	147	148	0.0883418	0.0304348	0.057907
CCGCTC	157	157	0.0937139	0.0358707	0.0578432
CCGGTG	151	153	0.0913263	0.0334882	0.0578381
GACACC	396	396	0.236374	0.178555	0.057819
GCGAGG	161	161	0.0961016	0.0385396	0.057562
GTGTGG	642	649	0.387391	0.329874	0.057517
GGATTC	397	398	0.237568	0.180243	0.057325
GTTGAC	316	317	0.189219	0.131983	0.057236
GTCCCG	156	160	0.0955047	0.0382722	0.0572325
TGCCCG	167	167	0.099683	0.0425363	0.0571467
AGCGCT	163	164	0.0978923	0.0407794	0.0571129
AGGGAC	502	504	0.30084	0.243827	0.057013
GTCCGA	126	126	0.0752099	0.0182877	0.0569222
GACGAT	137	137	0.0817759	0.0249266	0.0568493
GCGGTG	152	152	0.0907294	0.0339758	0.0567536
AGCCGT	154	156	0.093117	0.0363648	0.0567522
GCCCCG	182	185	0.110427	0.0538608	0.0565662
CGAGTG	166	167	0.099683	0.0431222	0.0565608
AAGCGC	140	140	0.0835666	0.0270452	0.0565214
GCGGCC	142	143	0.0853573	0.0289519	0.0564054
GTTGTC	389	391	0.23339	0.176997	0.056393
TGAGCG	156	156	0.093117	0.0368102	0.0563068
GGGCTG	577	579	0.345607	0.289325	0.056282
CCCCCG	167	169	0.100877	0.0446198	0.0562572
TCGAGC	137	139	0.0829697	0.0269649	0.0560048
GCTCGA	139	139	0.0829697	0.026966	0.0560037
AGCGTG	169	169	0.100877	0.0448916	0.0559854
CGACCC	133	133	0.0793882	0.0235747	0.0558135
CGTGAG	180	180	0.107443	0.0516706	0.0557724
GCTAGA	444	445	0.265622	0.209956	0.055666
GGACCG	138	138	0.0823728	0.0267529	0.0556199
GCGCCG	114	114	0.0680471	0.0124457	0.0556014
GGGGAA	674	677	0.404104	0.348507	0.055597
AGGCAA	669	671	0.400523	0.344951	0.055572
ATGACG	148	148	0.0883418	0.03283	0.0555118
ACGAAC	130	136	0.081179	0.0257586	0.0554204
TGACGA	146	146	0.087148	0.0317313	0.0554167
TGGACG	150	150	0.0895356	0.0341614	0.0553742
GCTCGC	143	143	0.0853573	0.0300455	0.0553118
GTCGAA	132	132	0.0787913	0.0238513	0.05494
CGGATG	150	150	0.0895356	0.0346292	0.0549064
GTCCAA	385	387	0.231002	0.176175	0.054827
GGGAGC	428	432	0.257863	0.203122	0.054741
ACCCGA	151	151	0.0901325	0.035419	0.0547135
AACTCC	525	530	0.316359	0.261658	0.054701
GCCTCA	542	549	0.3277	0.273043	0.054657
AAGCGT	146	146	0.087148	0.0325076	0.0546404
CCGGCA	155	155	0.0925201	0.037931	0.0545891
TCGGGC	141	141	0.0841635	0.0295891	0.0545744
GAACGC	151	151	0.0901325	0.0356289	0.0545036
GCCGAC	139	139	0.0829697	0.028505	0.0544647
GCGCTC	144	144	0.0859542	0.0315174	0.0544368
ATCGGA	131	134	0.0799851	0.0256511	0.054334
GTCTTG	490	492	0.293677	0.239353	0.054324
GGCCTC	506	508	0.303227	0.249106	0.054121
AAAAAC	1099	1125	0.671517	0.617415	0.054102
TGTCCG	144	144	0.0859542	0.0318956	0.0540586
GTGCTC	447	448	0.267413	0.213429	0.053984
GGAGGT	470	473	0.282336	0.228359	0.053977
GTGGCA	481	482	0.287708	0.233744	0.053964
AGTCTC	611	613	0.365902	0.311947	0.053955
CGCCCT	158	161	0.0961016	0.0421485	0.0539531
AGCGAT	141	141	0.0841635	0.0302414	0.0539221
TCTGGC	580	583	0.347995	0.294153	0.053842
CCACCG	164	166	0.0990861	0.0453341	0.053752
CCGATC	119	119	0.0710316	0.017325	0.0537066
AAATTG	727	735	0.438725	0.385117	0.053608
GTGTCT	722	728	0.434546	0.380977	0.053569
AAACGG	167	168	0.10028	0.0467362	0.0535438
CCGAAT	148	149	0.0889387	0.0354642	0.0534745
TGACGG	143	143	0.0853573	0.0319272	0.0534301
GCGTGA	146	146	0.087148	0.0339472	0.0532008
GACCAC	361	362	0.216079	0.162942	0.053137
TGGCCT	695	709	0.423205	0.370095	0.05311
CGCTTC	143	144	0.0859542	0.0329049	0.0530493
ACTGCT	609	612	0.365305	0.312293	0.053012
AAGTTA	566	573	0.342026	0.289078	0.052948
ATGCCA	568	572	0.341429	0.28853	0.052899
ACCCGG	154	154	0.0919232	0.0390536	0.0528696
CCGGCC	157	159	0.0949078	0.0421889	0.0527189
AACTCG	153	153	0.0913263	0.0386082	0.0527181
GTCCCA	477	481	0.287111	0.234402	0.052709
CCGTTG	135	135	0.0805821	0.0278997	0.0526824
GCAGAT	520	523	0.312181	0.259573	0.052608
GATTGG	384	384	0.229211	0.176609	0.052602
GGCGGA	149	151	0.0901325	0.0375656	0.0525669
ATACCG	131	131	0.0781944	0.0256405	0.0525539
CGGCCC	141	143	0.0853573	0.0328062	0.0525511
CTGGCT	814	830	0.49543	0.442944	0.052486
GGCCGC	132	136	0.081179	0.028815	0.052364
AAACCG	153	153	0.0913263	0.0389949	0.0523314
GCGAGT	129	129	0.0770006	0.0247024	0.0522982
GTGACG	137	139	0.0829697	0.0307238	0.0522459
GGTGGC	457	459	0.273979	0.221734	0.052245
TTCCAG	943	951	0.567656	0.51547	0.052186
TGCGAG	137	137	0.0817759	0.0296537	0.0521222
CAAGCG	139	139	0.0829697	0.0308559	0.0521138
TCCGTG	175	175	0.104458	0.0523688	0.0520892
CGTCCC	145	145	0.0865511	0.0345408	0.0520103
CGTCTG	162	163	0.0972954	0.0452893	0.0520061
GAGGTT	440	444	0.265025	0.213068	0.051957
GCGGGA	147	148	0.0883418	0.0364466	0.0518952
CTGCCT	952	997	0.595113	0.543231	0.051882
ACGATG	153	153	0.0913263	0.0394612	0.0518651
GTTGAG	443	449	0.26801	0.216147	0.051863
TGAGTC	478	480	0.286514	0.234753	0.051761
GGGACC	360	360	0.214885	0.163163	0.051722
TGACCG	135	135	0.0805821	0.0289449	0.0516372
CGAATG	150	150	0.0895356	0.0379537	0.0515819
TCGGCT	147	147	0.0877449	0.0361796	0.0515653
AGGGCC	430	430	0.256669	0.205124	0.051545
CCACGG	182	182	0.108637	0.0571759	0.0514611
CCGCAA	127	127	0.0758068	0.0243803	0.0514265
CGAGTC	141	141	0.0841635	0.0328033	0.0513602
GACGCC	126	126	0.0752099	0.0239225	0.0512874
AAAGCG	152	152	0.0907294	0.039444	0.0512854
CGAGGT	143	144	0.0859542	0.0347473	0.0512069
GGCACC	311	311	0.185637	0.134627	0.05101
ACGCTG	176	176	0.105055	0.0540843	0.0509707
GCGCCC	128	129	0.0770006	0.0261299	0.0508707
GCTCCG	164	165	0.0984892	0.0476391	0.0508501
CGGGGC	175	175	0.104458	0.0537434	0.0507146
GGGCGA	130	131	0.0781944	0.027491	0.0507034
ACTGTC	484	489	0.291886	0.241221	0.050665
GGTCGG	121	123	0.0734192	0.0227569	0.0506623
AGTTCG	151	152	0.0907294	0.0401065	0.0506229
TGTCCT	771	784	0.467973	0.417415	0.050558
ACTCGG	166	167	0.099683	0.0491675	0.0505155
CCAGCG	165	165	0.0984892	0.0480852	0.050404
CTCGGG	194	194	0.115799	0.0654095	0.0503895
CAGCCT	783	790	0.471554	0.421214	0.05034
GATGTT	553	560	0.334266	0.283959	0.050307
GTCCGG	125	125	0.074613	0.0244489	0.0501641
ACTCCA	599	605	0.361127	0.310984	0.050143
GACCGT	126	126	0.0752099	0.0252905	0.0499194
TGGGAC	474	476	0.284126	0.234318	0.049808
CAGCGG	163	166	0.0990861	0.0492893	0.0497968
GACAAC	378	379	0.226227	0.17645	0.049777
TCTCCG	160	161	0.0961016	0.0463246	0.049777
CGGGTG	162	162	0.0966985	0.0469266	0.0497719
GTGATC	332	333	0.198769	0.149061	0.049708
GTGCGG	127	127	0.0758068	0.0261516	0.0496552
GCTACC	278	279	0.166536	0.116931	0.049605
GCCGGC	137	137	0.0817759	0.0321877	0.0495882
CTCTTG	659	666	0.397538	0.348218	0.04932
GCCTCG	180	180	0.107443	0.0581327	0.0493103
CGACCT	127	127	0.0758068	0.0265206	0.0492862
TCCTCG	179	179	0.106846	0.0575681	0.0492779
AGGCGC	135	135	0.0805821	0.0313868	0.0491953
AGCGCC	141	141	0.0841635	0.0352558	0.0489077
CCCCGG	182	185	0.110427	0.0615596	0.0488674
GCCCGC	131	132	0.0787913	0.0299263	0.048865
ACCGGG	133	133	0.0793882	0.03066	0.0487282
ACGAGC	129	129	0.0770006	0.028282	0.0487186
AGCACC	463	463	0.276367	0.227651	0.048716
GGCTCG	139	139	0.0829697	0.0343107	0.048659
CGCAGG	153	153	0.0913263	0.0427707	0.0485556
GGGCGC	125	125	0.074613	0.0261262	0.0484868
CGCTCG	99	100	0.0596904	0.0112181	0.0484723
ACGTGG	187	187	0.111621	0.0632608	0.0483602
GTGCCG	130	130	0.0775975	0.0292582	0.0483393
ACTTCG	132	132	0.0787913	0.0304854	0.0483059
GCCGTC	124	124	0.0740161	0.0257208	0.0482953
GCGCAA	106	108	0.0644656	0.0162641	0.0482015
ACGACC	118	118	0.0704347	0.0222704	0.0481643
ACCGCA	129	129	0.0770006	0.0288631	0.0481375
CGCAGA	160	160	0.0955047	0.0473915	0.0481132
TGACGC	121	121	0.0722254	0.0241129	0.0481125
TCCGGC	124	124	0.0740161	0.0259083	0.0481078
TCCGCC	143	143	0.0853573	0.0372684	0.0480889
CGGCCG	103	105	0.0626749	0.0146098	0.0480651
GCACTG	501	501	0.299049	0.250991	0.048058
CACGAG	166	166	0.0990861	0.0511368	0.0479493
CTCGCC	149	149	0.0889387	0.0410252	0.0479135
TGGCGA	150	150	0.0895356	0.0416962	0.0478394
GGAGTG	508	513	0.306212	0.258402	0.04781
ATTCCG	127	127	0.0758068	0.0280787	0.0477281
CACCGG	136	136	0.081179	0.033504	0.047675
TGGGGA	716	718	0.428577	0.380919	0.047658
AACCCG	132	132	0.0787913	0.0311843	0.047607
TCGGGA	165	165	0.0984892	0.0508844	0.0476048
AGTATG	443	443	0.264429	0.216832	0.047597
GCTTGC	441	451	0.269204	0.221635	0.047569
GACTCA	465	472	0.281739	0.234228	0.047511
CGTTGA	132	132	0.0787913	0.0313534	0.0474379
CGGAGT	134	134	0.0799851	0.0326521	0.047333
ATGGCG	151	151	0.0901325	0.0428507	0.0472818
CTCCGT	162	162	0.0966985	0.0494188	0.0472797
CCGCCC	168	172	0.102668	0.0554274	0.0472406
CTGTCG	136	136	0.081179	0.0339618	0.0472172
GTGGAT	511	516	0.308003	0.26081	0.047193
TGGTCG	121	122	0.0728223	0.0257205	0.0471018
AATCGA	139	141	0.0841635	0.0371037	0.0470598
AGCGGT	132	132	0.0787913	0.0317357	0.0470556
TGCCGT	141	141	0.0841635	0.0371099	0.0470536
CCAGAT	558	565	0.337251	0.290207	0.047044
GGCCAC	379	382	0.228017	0.181013	0.047004
GGCGCA	134	134	0.0799851	0.0331749	0.0468102
CGAGTT	143	143	0.0853573	0.0386053	0.046752
GCTCCA	524	530	0.316359	0.26978	0.046579
GGGTGA	401	403	0.240552	0.193987	0.046565
ACTCCG	131	132	0.0787913	0.0322918	0.0464995
ACTGGG	567	567	0.338445	0.292	0.046445
TGGTTC	481	485	0.289498	0.243068	0.04643
TCCGCA	125	125	0.074613	0.0282145	0.0463985
GATAAG	386	391	0.23339	0.187005	0.046385
CGATGC	132	132	0.0787913	0.0324569	0.0463344
AATGAC	507	510	0.304421	0.258143	0.046278
AACGCC	136	136	0.081179	0.0349227	0.0462563
CCGAAC	114	114	0.0680471	0.0219234	0.0461237
TGTGAC	533	539	0.321731	0.275662	0.046069
GCCGTT	120	120	0.0716285	0.0255723	0.0460562
CGGCGT	91	91	0.0543183	0.00829675	0.0460216
AGTCGC	113	113	0.0674502	0.021511	0.0459392
GCCACC	444	449	0.26801	0.222092	0.045918
CCGATG	131	131	0.0781944	0.0323513	0.0458431
CGGGAC	138	140	0.0835666	0.0377743	0.0457923
CCGGCT	151	151	0.0901325	0.044363	0.0457695
CCGTCC	135	137	0.0817759	0.0360959	0.04568
GCGCAG	137	138	0.0823728	0.0367104	0.0456624
ATGGCT	682	687	0.410073	0.364493	0.04558
CGGTGG	150	152	0.0907294	0.0451642	0.0455652
ACGCCG	90	90	0.0537214	0.00816248	0.0455589
ACCCTC	422	425	0.253684	0.208211	0.045473
TGACGT	142	142	0.0847604	0.0393167	0.0454437
TGCGGC	124	124	0.0740161	0.0285861	0.04543
CCTTCG	144	144	0.0859542	0.0405504	0.0454038
AAACCA	884	890	0.531245	0.485973	0.045272
GGTCTC	415	418	0.249506	0.204254	0.045252
GATCGG	105	105	0.0626749	0.0175287	0.0451462
CCCCGC	158	161	0.0961016	0.0510062	0.0450954
AACCGG	123	124	0.0740161	0.0290465	0.0449696
CCGCGG	100	100	0.0596904	0.0147261	0.0449643
AGCTAG	474	479	0.285917	0.241036	0.044881
TCGTGG	157	157	0.0937139	0.0488457	0.0448682
GCCGCA	123	123	0.0734192	0.0286426	0.0447766
AAATCG	144	144	0.0859542	0.0412908	0.0446634
CTCCGG	167	169	0.100877	0.0562624	0.0446146
GTTGCA	343	343	0.204738	0.160147	0.044591
GGTCCG	111	112	0.0668533	0.0223141	0.0445392
CGAAAC	119	119	0.0710316	0.0265067	0.0445249
GATCAC	320	324	0.193397	0.149006	0.044391
CTGCGC	135	136	0.081179	0.036793	0.044386
ACGAGT	123	124	0.0740161	0.0296834	0.0443327
GGCTTC	500	503	0.300243	0.255915	0.044328
GGCGAC	110	111	0.0662564	0.0219549	0.0443015
GAATCG	122	124	0.0740161	0.0297458	0.0442703
TGCCTC	723	736	0.439321	0.395064	0.044257
CGGCGC	95	95	0.0567059	0.0124699	0.044236
TCTCGA	153	156	0.093117	0.0490816	0.0440354
GACCGC	106	106	0.0632718	0.0192786	0.0439932
CCCGTC	128	128	0.0764037	0.0324287	0.043975
AGCGCA	122	124	0.0740161	0.030051	0.0439651
AGTCGA	118	118	0.0704347	0.0264825	0.0439522
TCCCGC	134	135	0.0805821	0.0367343	0.0438478
TCCCCG	165	165	0.0984892	0.0546441	0.0438451
CAGATC	490	495	0.295468	0.251681	0.043787
CCAGGT	545	549	0.3277	0.28395	0.04375
ACCGCC	125	128	0.0764037	0.0326815	0.0437222
GATACC	291	291	0.173699	0.130005	0.043694
CGGAAT	120	120	0.0716285	0.0279507	0.0436778
CACCGC	128	130	0.0775975	0.033938	0.0436595
GTCGCC	110	110	0.0656595	0.0221391	0.0435204
ATGTCG	116	116	0.0692409	0.0257924	0.0434485
AGCTAC	403	406	0.242343	0.198969	0.043374
GCGACG	81	81	0.0483492	0.00503602	0.0433132
GGATCT	478	481	0.287111	0.24385	0.043261
CGGACT	111	112	0.0668533	0.0236249	0.0432284
AGCCTT	631	636	0.379631	0.336474	0.043157
AAACGC	147	148	0.0883418	0.0451928	0.043149
AGTGCA	438	443	0.264429	0.22131	0.043119
CTGTTC	584	589	0.351577	0.308477	0.0431
CGAACG	76	81	0.0483492	0.0052987	0.0430505
AGGCGG	158	158	0.0943108	0.0512616	0.0430492
GCACCG	125	125	0.074613	0.0316355	0.0429775
GCTCTT	622	622	0.371274	0.328323	0.042951
CCTCGC	136	137	0.0817759	0.038846	0.0429299
GCACGA	118	118	0.0704347	0.0275332	0.0429015
GGTCCA	368	371	0.221451	0.178609	0.042842
GGACTT	469	473	0.282336	0.23951	0.042826
CGGTGT	136	137	0.0817759	0.0389575	0.0428184
GGTCAG	465	468	0.279351	0.236651	0.0427
CACGGA	159	159	0.0949078	0.0522653	0.0426425
CGGACC	107	109	0.0650625	0.0224447	0.0426178
CCGTTC	126	126	0.0752099	0.0326514	0.0425585
TGTTGA	644	647	0.386197	0.343658	0.042539
ATCCCG	130	130	0.0775975	0.0350815	0.042516
CTTGAC	408	409	0.244134	0.201673	0.042461
AGCAGT	586	595	0.355158	0.312756	0.042402
GATTGC	331	334	0.199366	0.156982	0.042384
GCTTCG	128	129	0.0770006	0.0346321	0.0423685
CGACGT	79	79	0.0471554	0.00493586	0.0422195
TGTCGC	111	111	0.0662564	0.024063	0.0421934
ATCCGG	114	114	0.0680471	0.0259828	0.0420643
CGTTGC	114	114	0.0680471	0.0260822	0.0419649
ATCCGC	111	111	0.0662564	0.0243836	0.0418728
GGTTCG	106	106	0.0632718	0.0214109	0.0418609
CCGACG	80	80	0.0477523	0.00592824	0.0418241
CGATGT	127	127	0.0758068	0.034037	0.0417698
CCGGAC	110	111	0.0662564	0.0244981	0.0417583
TGCTCT	801	809	0.482895	0.44127	0.041625
CGTCTC	141	144	0.0859542	0.044393	0.0415612
CGAACT	137	137	0.0817759	0.0402331	0.0415428
ACTGCA	520	522	0.311584	0.27006	0.041524
GCGGCA	118	121	0.0722254	0.0307429	0.0414825
CGTCGC	78	78	0.0465585	0.00514424	0.0414143
CTCCGC	132	133	0.0793882	0.0380223	0.0413659
CCGTCT	144	146	0.087148	0.0458018	0.0413462
GCCGCG	89	90	0.0537214	0.0125139	0.0412075
GGTCGC	103	103	0.0614811	0.0202816	0.0411995
GCCCCC	305	306	0.182653	0.141521	0.041132
ACACCG	134	134	0.0799851	0.0388573	0.0411278
TCTCGG	151	151	0.0901325	0.0490141	0.0411184
TCCGCT	119	120	0.0716285	0.0306035	0.041025
TCGATG	130	130	0.0775975	0.0365728	0.0410247
CGTGCC	129	129	0.0770006	0.036071	0.0409296
GCCCAC	362	364	0.217273	0.176403	0.04087
CCACGA	150	151	0.0901325	0.0492904	0.0408421
TCTGCC	706	721	0.430368	0.389596	0.040772
AGGCGT	144	144	0.0859542	0.0452225	0.0407317
GCGAAA	109	109	0.0650625	0.0243884	0.0406741
CCGACT	143	143	0.0853573	0.044695	0.0406623
TGTTGC	432	440	0.262638	0.222007	0.040631
CGTGGG	164	164	0.0978923	0.0572753	0.040617
CGACGA	74	78	0.0465585	0.00596016	0.0405983
ATTGAG	492	495	0.295468	0.254922	0.040546
CCGACC	106	106	0.0632718	0.0227811	0.0404907
GAGCGT	118	119	0.0710316	0.03055	0.0404816
CAGTGC	484	489	0.291886	0.251427	0.040459
GCGACC	101	101	0.0602873	0.0199261	0.0403612
TGATCG	106	107	0.0638687	0.0236264	0.0402423
CCCGCT	132	132	0.0787913	0.0386325	0.0401588
CGGCTT	132	132	0.0787913	0.0387168	0.0400745
TGACAG	619	626	0.373662	0.333596	0.040066
CGCCAA	113	115	0.068644	0.0286129	0.0400311
TCCTGT	765	772	0.46081	0.420797	0.040013
TCGGAT	112	112	0.0668533	0.026842	0.0400113
TGGGCT	575	576	0.343817	0.303904	0.039913
GGAACA	615	619	0.369484	0.329608	0.039876
GGGTCC	332	333	0.198769	0.158901	0.039868
ACGCAG	145	145	0.0865511	0.0467535	0.0397976
GCAAGG	430	431	0.257266	0.217499	0.039767
GCTCGT	114	114	0.0680471	0.0283168	0.0397303
TGCGCT	115	117	0.0698378	0.0301248	0.039713
GACGGT	115	116	0.0692409	0.0295671	0.0396738
CCACTG	630	632	0.377243	0.33761	0.039633
CGGGCT	137	137	0.0817759	0.0421449	0.039631
GCGTTC	126	126	0.0752099	0.0355893	0.0396206
TCTGTG	1000	1014	0.605261	0.565696	0.039565
TCGTGA	130	130	0.0775975	0.0380524	0.0395451
CGCTCA	126	128	0.0764037	0.0369405	0.0394632
GGATCG	105	106	0.0632718	0.0238348	0.039437
ACGCTC	117	117	0.0698378	0.0305866	0.0392512
CTCGGT	136	136	0.081179	0.041949	0.03923
GGACGC	104	105	0.0626749	0.0234606	0.0392143
CGGATC	103	103	0.0614811	0.0223449	0.0391362
AACAGC	521	525	0.313375	0.274269	0.039106
ATGGAT	666	672	0.40112	0.362015	0.039105
CAGCGC	135	137	0.0817759	0.0426761	0.0390998
CCAACG	116	116	0.0692409	0.0302172	0.0390237
ACCTCG	124	124	0.0740161	0.0350214	0.0389947
GGCCGG	136	136	0.081179	0.0422061	0.0389729
ACCCCG	139	139	0.0829697	0.0440111	0.0389586
CGACAG	122	122	0.0728223	0.0338683	0.038954
ATGCGG	104	106	0.0632718	0.024326	0.0389458
AAAATC	868	876	0.522888	0.484034	0.038854
ACGATC	105	105	0.0626749	0.0238722	0.0388027
ACCTGT	503	512	0.305615	0.266818	0.038797
GACGGC	107	108	0.0644656	0.0257242	0.0387414
CGGTCG	77	78	0.0465585	0.0078455	0.038713
CGGCGA	78	79	0.0471554	0.00844974	0.0387057
CTCGTC	117	117	0.0698378	0.0312782	0.0385596
TCCGAT	107	107	0.0638687	0.0253452	0.0385235
CCGTGT	161	161	0.0961016	0.0576099	0.0384917
TTCGGA	120	120	0.0716285	0.0331577	0.0384708
GGCGTT	123	123	0.0734192	0.0350617	0.0383575
GATTCT	530	532	0.317553	0.279348	0.038205
TTCAGA	841	847	0.505578	0.467391	0.038187
AACCGC	113	113	0.0674502	0.0292696	0.0381806
AGTGCG	107	107	0.0638687	0.0256933	0.0381754
ACCCGT	115	115	0.068644	0.03058	0.038064
GCCTAC	260	260	0.155195	0.117188	0.038007
CGGTGC	117	117	0.0698378	0.0318347	0.0380031
ATTCGA	118	119	0.0710316	0.0330307	0.0380009
GTCTCG	130	130	0.0775975	0.0396362	0.0379613
CTTTCG	137	137	0.0817759	0.0439099	0.037866
GATGCG	106	106	0.0632718	0.0254072	0.0378646
TCCGAC	96	96	0.0573028	0.0195112	0.0377916
TGACTG	604	609	0.363515	0.325746	0.037769
CGAACC	97	99	0.0590935	0.0213397	0.0377538
GTTGGC	316	319	0.190412	0.152686	0.037726
ATCGCC	102	102	0.0608842	0.0231832	0.037701
GGTCGA	93	94	0.056109	0.0185071	0.0376019
TTCCGC	107	108	0.0644656	0.0268714	0.0375942
GGGATC	339	340	0.202947	0.165369	0.037578
TACCGC	93	93	0.0555121	0.0179619	0.0375502
CGGCCT	127	127	0.0758068	0.0383015	0.0375053
TGCGGG	124	124	0.0740161	0.036607	0.0374091
GCCACT	402	404	0.241149	0.203756	0.037393
ACTGAC	423	429	0.256072	0.21874	0.037332
ACTCGA	118	118	0.0704347	0.0331375	0.0372972
GCCGGT	99	101	0.0602873	0.0230335	0.0372538
TCACGA	126	126	0.0752099	0.0379563	0.0372536
AGCATG	582	589	0.351577	0.31434	0.037237
CGAGGG	131	131	0.0781944	0.0410604	0.037134
ACCGAC	100	100	0.0596904	0.0226208	0.0370696
AATCTC	518	523	0.312181	0.275112	0.037069
TCGCCT	124	124	0.0740161	0.0369969	0.0370192
GGCGGT	116	117	0.0698378	0.0328693	0.0369685
TCGCCC	107	108	0.0644656	0.0275064	0.0369592
GACGGG	116	116	0.0692409	0.0323575	0.0368834
GACATG	457	460	0.274576	0.237762	0.036814
AGGTCA	541	549	0.3277	0.290956	0.036744
TCGCTT	119	119	0.0710316	0.0342884	0.0367432
GTGTCG	109	109	0.0650625	0.0283443	0.0367182
ACCAAA	753	756	0.451259	0.414561	0.036698
CGCTGG	142	142	0.0847604	0.0480698	0.0366906
AGGGCG	132	132	0.0787913	0.0421889	0.0366024
CGCTTG	113	113	0.0674502	0.0308552	0.036595
AACGGG	120	120	0.0716285	0.0350606	0.0365679
ACCGAT	97	97	0.0578997	0.0214164	0.0364833
ATTGGC	323	324	0.193397	0.156921	0.036476
GTGGTC	332	335	0.199963	0.163513	0.03645
TCTTTG	919	921	0.549749	0.513304	0.036445
GCCATG	479	488	0.291289	0.254868	0.036421
CGGCAC	110	110	0.0656595	0.0293352	0.0363243
CAGTCC	441	444	0.265025	0.22873	0.036295
CAAAGC	588	591	0.35277	0.316488	0.036282
ACGCCC	125	125	0.074613	0.0383342	0.0362788
ATCTCG	119	123	0.0734192	0.0371965	0.0362227
TCACCG	126	126	0.0752099	0.038992	0.0362179
CATCGA	120	122	0.0728223	0.0366426	0.0361797
GGGACG	115	118	0.0704347	0.0343049	0.0361298
CGCCAG	158	158	0.0943108	0.0581888	0.036122
CGTGCT	141	141	0.0841635	0.0482096	0.0359539
TCGAAC	122	122	0.0728223	0.0368836	0.0359387
CGCCCC	136	138	0.0823728	0.0464534	0.0359194
CTACGA	95	96	0.0573028	0.0214164	0.0358864
CGGGCG	87	91	0.0543183	0.018491	0.0358273
AGTCAC	477	482	0.287708	0.251988	0.03572
CCTTGC	424	424	0.253087	0.217457	0.03563
TCTGGT	618	622	0.371274	0.335669	0.035605
TGCTCG	125	125	0.074613	0.0390452	0.0355678
GGATCA	375	384	0.229211	0.193737	0.035474
TCGGGT	119	119	0.0710316	0.0356271	0.0354045
ATCAGA	662	667	0.398135	0.362753	0.035382
CGCCGT	72	73	0.043574	0.00819293	0.0353811
TTGCCG	106	106	0.0632718	0.0279089	0.0353629
GCGGGC	106	109	0.0650625	0.0297351	0.0353274
CAGCCA	726	740	0.441709	0.406386	0.035323
CGCGAG	71	72	0.0429771	0.00776699	0.0352101
CGCAGT	112	112	0.0668533	0.0317382	0.0351151
GGACAC	437	437	0.260847	0.225776	0.035071
TGAGAT	670	674	0.402313	0.367272	0.035041
GCAGGT	427	428	0.255475	0.220501	0.034974
GCACGC	135	136	0.081179	0.0462369	0.0349421
AGCGTC	108	108	0.0644656	0.0295902	0.0348754
CGGTTC	111	113	0.0674502	0.0325831	0.0348671
TGCCGG	122	122	0.0728223	0.0380025	0.0348198
CCGCGC	82	82	0.0489461	0.0141369	0.0348092
GTGACT	476	479	0.285917	0.251152	0.034765
AACGGC	101	101	0.0602873	0.0255631	0.0347242
AACTCT	657	661	0.394554	0.359854	0.0347
TTCTGC	659	666	0.397538	0.36286	0.034678
CCCGCA	119	119	0.0710316	0.0363821	0.0346495
GGCCTT	471	478	0.28532	0.250682	0.034638
CGCCTC	131	132	0.0787913	0.0441916	0.0345997
CTTCGC	104	105	0.0626749	0.0280754	0.0345995
CGGCAA	105	105	0.0626749	0.0281088	0.0345661
GGCCTA	281	298	0.177877	0.143333	0.034544
GGACGG	117	118	0.0704347	0.0359257	0.034509
GCAGGC	472	480	0.286514	0.252063	0.034451
TGGGCG	126	126	0.0752099	0.0408087	0.0344012
GCGTCT	113	113	0.0674502	0.0330821	0.0343681
GCGCTT	103	103	0.0614811	0.0271175	0.0343636
TCCGTC	109	111	0.0662564	0.0319697	0.0342867
ACGGCC	103	103	0.0614811	0.0272536	0.0342275
GTCGAG	95	96	0.0573028	0.0230809	0.0342219
TGCTTG	590	601	0.358739	0.324521	0.034218
TCGCAG	111	111	0.0662564	0.0320952	0.0341612
CGGCCA	143	143	0.0853573	0.0512542	0.0341031
CCCTCA	508	511	0.305018	0.270965	0.034053
AACCGT	109	109	0.0650625	0.0310929	0.0339696
GCCTCT	668	672	0.40112	0.367203	0.033917
GCGGTC	88	89	0.0531245	0.0192181	0.0339064
CGAGCA	122	122	0.0728223	0.0389168	0.0339055
TGGCGT	132	132	0.0787913	0.0450013	0.03379
GCGGTT	106	106	0.0632718	0.0294923	0.0337795
CGGGTT	108	109	0.0650625	0.0312877	0.0337748
GCAACT	331	331	0.197575	0.163804	0.033771
AGACAC	687	693	0.413655	0.379897	0.033758
TGTCGA	111	111	0.0662564	0.0325002	0.0337562
TGCTCC	503	508	0.303227	0.269538	0.033689
TCGGCC	121	121	0.0722254	0.0385778	0.0336476
AGGACA	752	755	0.450663	0.417038	0.033625
TCGGCG	72	72	0.0429771	0.00936031	0.0336168
ACCTCA	561	566	0.337848	0.304301	0.033547
CCGCCA	126	129	0.0770006	0.0434762	0.0335244
ACTGGT	447	447	0.266816	0.233316	0.0335
ATTGCC	320	320	0.191009	0.157551	0.033458
TCGGTG	124	124	0.0740161	0.0407746	0.0332415
ATTGAC	346	346	0.206529	0.17329	0.033239
AGATAG	617	634	0.378437	0.345359	0.033078
ACTTGC	383	386	0.230405	0.197341	0.033064
ATGCGA	100	100	0.0596904	0.0266956	0.0329948
CAGACG	128	131	0.0781944	0.0452141	0.0329803
GTCGGC	103	103	0.0614811	0.0285498	0.0329313
CTTCGG	129	129	0.0770006	0.0440783	0.0329223
CGCCGA	71	71	0.0423802	0.00949275	0.0328874
AGTTCT	748	755	0.450663	0.417786	0.032877
GTTCAG	485	492	0.293677	0.260867	0.03281
CGACTC	102	103	0.0614811	0.0286925	0.0327886
GCGACT	91	91	0.0543183	0.0215499	0.0327684
CGTGGT	145	146	0.087148	0.0544335	0.0327145
TTTCGA	129	129	0.0770006	0.0442929	0.0327077
AACCCC	363	365	0.21787	0.185165	0.032705
ACGGGC	102	102	0.0608842	0.0281902	0.032694
CGAAAT	110	111	0.0662564	0.0335803	0.0326761
AGGTCG	98	99	0.0590935	0.0264245	0.032669
ACAGCC	534	536	0.319941	0.287395	0.032546
CGATGG	113	113	0.0674502	0.0349271	0.0325231
CATCCG	113	113	0.0674502	0.0349414	0.0325088
CTGGCA	583	584	0.348592	0.316094	0.032498
ACCGCG	67	67	0.0399926	0.00751789	0.0324747
GTGTGC	540	544	0.324716	0.292265	0.032451
GTTCTC	521	521	0.310987	0.278539	0.032448
TGTCGG	104	104	0.062078	0.0296302	0.0324478
TTGACG	100	100	0.0596904	0.0273204	0.03237
GGCGAT	93	93	0.0555121	0.0231766	0.0323355
GCGAAC	78	78	0.0465585	0.014298	0.0322605
TCAGCC	505	507	0.30263	0.27037	0.03226
AACGAT	112	112	0.0668533	0.0346717	0.0321816
ACCAGG	538	541	0.322925	0.290914	0.032011
ACTGCG	107	107	0.0638687	0.0319088	0.0319599
GACAGG	578	584	0.348592	0.316667	0.031925
GTGCGC	117	118	0.0704347	0.0385151	0.0319196
TTGGCC	372	372	0.222048	0.190219	0.031829
TACGAA	101	101	0.0602873	0.0284709	0.0318164
CTCGTG	139	139	0.0829697	0.0511732	0.0317965
GAGTAT	362	362	0.216079	0.184327	0.031752
GCGGAT	94	94	0.056109	0.0243931	0.0317159
AATCCG	104	104	0.062078	0.0303713	0.0317067
CTGCAC	445	448	0.267413	0.235754	0.031659
AACGAC	98	98	0.0584966	0.0269917	0.0315049
CCCGAT	95	95	0.0567059	0.0252443	0.0314616
ACAGCG	129	129	0.0770006	0.0456613	0.0313393
ACGCGA	61	61	0.0364111	0.005127	0.0312841
CGTGAT	115	115	0.068644	0.0373932	0.0312508
GGACGT	101	101	0.0602873	0.0291236	0.0311637
AACGCG	63	63	0.037605	0.00654972	0.0310553
CGTCCA	109	109	0.0650625	0.0341497	0.0309128
TACCGA	96	96	0.0573028	0.0264095	0.0308933
GGGGCT	419	421	0.251297	0.22041	0.030887
GGATGT	454	455	0.271591	0.240722	0.030869
CCGGAT	95	95	0.0567059	0.025876	0.0308299
CACCCG	130	130	0.0775975	0.0467803	0.0308172
GACAGT	449	455	0.271591	0.240872	0.030719
CCGGGT	117	117	0.0698378	0.0391626	0.0306752
GGCCCC	292	293	0.174893	0.144308	0.030585
CCTTTG	663	666	0.397538	0.366959	0.030579
TTGCCC	345	346	0.206529	0.175965	0.030564
AAAACC	749	763	0.455438	0.424946	0.030492
TCAGCG	137	137	0.0817759	0.0513122	0.0304637
TCTGCG	130	131	0.0781944	0.047747	0.0304474
TGTCAG	592	592	0.353367	0.322997	0.03037
TCAGAC	470	471	0.281142	0.250793	0.030349
CGTGCG	79	84	0.0501399	0.01991	0.0302299
CCCCAA	569	572	0.341429	0.311239	0.03019
AGCACG	131	131	0.0781944	0.0480045	0.0301899
TCCCAA	628	633	0.37784	0.34772	0.03012
ACGTCT	121	121	0.0722254	0.0421265	0.0300989
ACCGCT	103	103	0.0614811	0.0313857	0.0300954
CGGGAT	108	109	0.0650625	0.0349781	0.0300844
TTTCCG	121	121	0.0722254	0.0423323	0.0298931
GCGGGT	100	100	0.0596904	0.0298933	0.0297971
GGGGAG	644	649	0.387391	0.357693	0.029698
ATGGTC	377	378	0.22563	0.195957	0.029673
AACGTT	132	132	0.0787913	0.049119	0.0296723
ACGGGG	119	119	0.0710316	0.0413766	0.029655
CGCGAC	58	58	0.0346204	0.00508518	0.0295352
GTGTTG	472	473	0.282336	0.252824	0.029512
CGAGCG	68	68	0.0405895	0.011085	0.0295045
TTGCAG	531	532	0.317553	0.288125	0.029428
GCGGAC	76	77	0.0459616	0.0165355	0.0294261
CGTAGG	92	92	0.0549152	0.0255323	0.0293829
GGCAAC	275	277	0.165342	0.135963	0.029379
CAGAGG	909	916	0.546764	0.517413	0.029351
CTTGGC	450	452	0.269801	0.240452	0.029349
ACGGCA	111	111	0.0662564	0.0369129	0.0293435
CGGACA	96	103	0.0614811	0.0321499	0.0293312
TCCGCG	65	65	0.0387988	0.009583	0.0292158
CCCCGT	118	118	0.0704347	0.0412471	0.0291876
GCGTGG	133	137	0.0817759	0.0526626	0.0291133
GTGGGA	558	560	0.334266	0.305155	0.029111
TGCGGT	95	97	0.0578997	0.0287974	0.0291023
GTCGAC	70	70	0.0417833	0.0126885	0.0290948
GACGTT	102	102	0.0608842	0.0318112	0.029073
GGCTTG	429	433	0.258459	0.229392	0.029067
ATCCCC	387	392	0.233986	0.204931	0.029055
TCTCAG	859	868	0.518113	0.48908	0.029033
CGTCCT	121	121	0.0722254	0.0432121	0.0290133
ATGCTC	489	490	0.292483	0.26348	0.029003
CGTGTC	129	129	0.0770006	0.0479986	0.029002
AACGTC	102	102	0.0608842	0.0319195	0.0289647
GGTGCG	92	93	0.0555121	0.0265514	0.0289607
ACCCCT	381	382	0.228017	0.199103	0.028914
AACGCA	113	113	0.0674502	0.0386644	0.0287858
CGCGGC	67	69	0.0411864	0.012464	0.0287224
GTCCAC	305	305	0.182056	0.153421	0.028635
TTTGGG	650	652	0.389181	0.360551	0.02863
GATCGT	88	88	0.0525276	0.0239599	0.0285677
CCGACA	97	97	0.0578997	0.0293833	0.0285164
GTCGTG	96	97	0.0578997	0.0294581	0.0284416
CGACTT	100	100	0.0596904	0.0312918	0.0283986
ACGACT	94	94	0.056109	0.0277225	0.0283865
GCCACG	126	126	0.0752099	0.0468492	0.0283607
CCGTCG	57	57	0.0340235	0.00568538	0.0283381
TGGCTC	579	585	0.349189	0.320854	0.028335
GGCGTG	149	153	0.0913263	0.0630542	0.0282721
ACTCGC	88	89	0.0531245	0.0249049	0.0282196
ACGGTC	90	90	0.0537214	0.0256024	0.028119
CGCTAC	73	74	0.0441709	0.0160931	0.0280778
ATCGGC	82	82	0.0489461	0.020873	0.0280731
CGTCCG	58	59	0.0352173	0.00717853	0.0280388
CGCGGT	59	59	0.0352173	0.0073561	0.0278612
CAACGC	88	89	0.0531245	0.0253063	0.0278182
TGCCAC	435	439	0.262041	0.234256	0.027785
CGTCAG	107	107	0.0638687	0.0362731	0.0275956
ACAAGT	479	482	0.287708	0.260189	0.027519
GCGCCT	98	99	0.0590935	0.0316073	0.0274862
GGTGAT	371	373	0.222645	0.195204	0.027441
ACGTAG	98	98	0.0584966	0.0311417	0.0273549
GCGCGA	57	57	0.0340235	0.00667702	0.0273465
CGATCT	100	101	0.0602873	0.0329485	0.0273388
CGTTCT	140	141	0.0841635	0.0568607	0.0273028
GGCTCA	512	513	0.306212	0.279003	0.027209
ACCGTT	94	94	0.056109	0.028906	0.027203
CAGGTC	420	422	0.251894	0.224697	0.027197
GATTGT	367	367	0.219064	0.191905	0.027159
TCGACC	76	76	0.0453647	0.0182859	0.0270788
CGACGC	55	55	0.0328297	0.00575728	0.0270724
TGAGGT	547	554	0.330685	0.303613	0.027072
GCGTTG	87	88	0.0525276	0.0254905	0.0270371
ACTTTG	660	664	0.396344	0.369331	0.027013
CGCGTG	69	71	0.0423802	0.0154624	0.0269178
TCGCCG	59	59	0.0352173	0.00842039	0.0267969
AATGCG	90	90	0.0537214	0.0269642	0.0267572
CGTTCA	109	109	0.0650625	0.0383342	0.0267283
GGAATT	568	571	0.340832	0.31419	0.026642
CCGCTT	94	94	0.056109	0.0294926	0.0266164
CTCGAC	83	83	0.049543	0.0229715	0.0265715
TCGAGT	100	100	0.0596904	0.0332384	0.026452
CAGGGA	742	749	0.447081	0.420634	0.026447
TCGGTC	87	87	0.0519307	0.0254886	0.0264421
TCTTCG	126	126	0.0752099	0.0488189	0.026391
ATTGCG	75	75	0.0447678	0.0183835	0.0263843
GGCGCG	66	66	0.0393957	0.0130429	0.0263528
AATTGC	369	370	0.220855	0.194513	0.026342
CGATCA	83	83	0.049543	0.0234184	0.0261246
AAATCC	588	591	0.35277	0.326651	0.026119
CGGTCC	88	88	0.0525276	0.026466	0.0260616
ATCGTG	108	108	0.0644656	0.0384167	0.0260489
TACCGG	85	85	0.0507368	0.0246929	0.0260439
ATCGCA	85	85	0.0507368	0.0246973	0.0260395
GTCCGT	85	87	0.0519307	0.025938	0.0259927
GCGTGC	117	121	0.0722254	0.0463165	0.0259089
CGAACA	97	97	0.0578997	0.0319925	0.0259072
ACGTCA	109	109	0.0650625	0.0391934	0.0258691
CAGACT	549	550	0.328297	0.30246	0.025837
CTACGG	84	85	0.0507368	0.0249717	0.0257651
AAGGGT	416	418	0.249506	0.223747	0.025759
CGTCAA	89	89	0.0531245	0.0273835	0.025741
CGCGGA	59	59	0.0352173	0.00950412	0.0257132
CGTGAC	108	108	0.0644656	0.0388302	0.0256354
CTGCGT	122	122	0.0728223	0.0471923	0.02563
TGGGTT	608	610	0.364111	0.338508	0.025603
GTACCG	73	73	0.043574	0.0180085	0.0255655
GTGAAT	465	467	0.278754	0.253254	0.0255
AATCGG	84	85	0.0507368	0.0253173	0.0254195
AACGGT	91	91	0.0543183	0.0289856	0.0253327
ACCCCA	505	507	0.30263	0.277368	0.025262
GCACAG	554	561	0.334863	0.309622	0.025241
CCTAGA	413	416	0.248312	0.223085	0.025227
TACAAG	470	472	0.281739	0.256598	0.025141
AGTTGT	489	490	0.292483	0.267448	0.025035
TCGCCA	112	112	0.0668533	0.0418668	0.0249865
TTCGGG	103	103	0.0614811	0.036531	0.0249501
GGATTG	353	355	0.211901	0.186966	0.024935
ATCGAC	78	78	0.0465585	0.0216383	0.0249202
CTTGCC	445	447	0.266816	0.241939	0.024877
TTCCGT	119	119	0.0710316	0.046176	0.0248556
TCGTCC	92	92	0.0549152	0.0301457	0.0247695
CCGCGA	52	52	0.031039	0.00628154	0.0247575
CGCGCT	59	59	0.0352173	0.010673	0.0245443
CGATTG	81	82	0.0489461	0.0244276	0.0245185
ACGGCT	102	102	0.0608842	0.0364012	0.024483
AATCCC	480	480	0.286514	0.262082	0.024432
AACGCT	114	114	0.0680471	0.0436182	0.0244289
GTCTTC	555	558	0.333072	0.308655	0.024417
GACGCA	84	84	0.0501399	0.0258228	0.0243171
CAACCG	89	89	0.0531245	0.0288224	0.0243021
CCCAAC	412	414	0.247118	0.22286	0.024258
TCTACG	86	87	0.0519307	0.0276741	0.0242566
CTACGC	71	71	0.0423802	0.0182932	0.024087
ACGTGC	113	114	0.0680471	0.0440181	0.024029
CCCTCT	675	684	0.408282	0.384254	0.024028
AGGCAC	407	414	0.247118	0.223142	0.023976
CTCACC	457	460	0.274576	0.250625	0.023951
CACTGC	470	472	0.281739	0.257822	0.023917
ACGAAT	106	106	0.0632718	0.0393636	0.0239082
CAACGA	96	96	0.0573028	0.0334086	0.0238942
ACGCAA	89	89	0.0531245	0.0292325	0.023892
GGTGCA	315	317	0.189219	0.165327	0.023892
TTCGAC	80	80	0.0477523	0.0238869	0.0238654
CGATCG	47	47	0.0280545	0.00419662	0.0238579
TCGCAC	73	73	0.043574	0.0197328	0.0238412
CCGATT	82	82	0.0489461	0.0251129	0.0238332
CACCGT	118	118	0.0704347	0.0466082	0.0238265
CGATCC	80	80	0.0477523	0.0240127	0.0237396
CAGGCG	128	129	0.0770006	0.0532632	0.0237374
CCCGCG	62	62	0.0370081	0.0133009	0.0237072
CCCACG	136	136	0.081179	0.057484	0.023695
ACGTCG	48	48	0.0286514	0.00496228	0.0236891
GGGACT	422	424	0.253087	0.229459	0.023628
GGGGCG	116	117	0.0698378	0.0462156	0.0236222
TTGTCC	424	425	0.253684	0.230065	0.023619
GGCACG	100	100	0.0596904	0.0360827	0.0236077
CAGCGT	130	130	0.0775975	0.0540259	0.0235716
ACCGTC	89	89	0.0531245	0.0295675	0.023557
CACGGG	140	140	0.0835666	0.060025	0.0235416
GTCGCA	70	70	0.0417833	0.018262	0.0235213
ATCGCT	90	90	0.0537214	0.0302201	0.0235013
ACGTTG	103	104	0.062078	0.0387568	0.0233212
TTGACC	316	318	0.189816	0.166551	0.023265
CAGTTG	453	461	0.275173	0.251915	0.023258
TTCGTG	113	113	0.0674502	0.0442041	0.0232461
ACGCGC	56	57	0.0340235	0.0107775	0.023246
TACTGA	464	465	0.27756	0.25435	0.02321
CGTGTG	192	194	0.115799	0.0926466	0.0231524
TGCGTC	82	82	0.0489461	0.0258515	0.0230946
CTTGCG	84	84	0.0501399	0.0271377	0.0230022
TCCTCA	673	678	0.404701	0.381753	0.022948
GCGATC	66	66	0.0393957	0.0164779	0.0229178
CAACGG	85	85	0.0507368	0.027834	0.0229028
GCTACG	74	74	0.0441709	0.0213305	0.0228404
ACGGAT	94	94	0.056109	0.0332747	0.0228343
CCTACG	81	81	0.0483492	0.0256126	0.0227366
CCCGGT	89	89	0.0531245	0.030441	0.0226835
TGCGCC	94	94	0.056109	0.0334398	0.0226692
CCGATA	68	68	0.0405895	0.0179278	0.0226617
TACGAG	74	75	0.0447678	0.0221087	0.0226591
CCAGGG	647	654	0.390375	0.367721	0.022654
TGCGAC	68	68	0.0405895	0.0179594	0.0226301
TCGCGG	48	48	0.0286514	0.00607756	0.0225738
CGTTCC	111	111	0.0662564	0.043751	0.0225054
TTGCGA	72	72	0.0429771	0.0204915	0.0224856
TTGCGC	65	65	0.0387988	0.0163312	0.0224676
TGAGGG	489	490	0.292483	0.270021	0.022462
GGGTCG	76	77	0.0459616	0.0235149	0.0224467
CGCACC	82	82	0.0489461	0.0265001	0.022446
GCACCC	271	271	0.161761	0.139364	0.022397
GATAAA	632	638	0.380825	0.358456	0.022369
GTTCGG	74	74	0.0441709	0.0218141	0.0223568
ATAGAA	749	787	0.469764	0.447455	0.022309
AGTACG	71	71	0.0423802	0.0200766	0.0223036
TTGCGG	78	78	0.0465585	0.0242871	0.0222714
TTGGCG	85	85	0.0507368	0.0285413	0.0221955
GCAACG	81	81	0.0483492	0.0261721	0.0221771
GCGATT	77	77	0.0459616	0.0238285	0.0221331
CCCTGT	626	631	0.376646	0.354568	0.022078
GTCGGT	75	75	0.0447678	0.0227177	0.0220501
TCGGGG	107	109	0.0650625	0.043062	0.0220005
GGGGAC	335	337	0.201157	0.179202	0.021955
AAGTAG	483	484	0.288902	0.266963	0.021939
TCGACT	81	81	0.0483492	0.0264462	0.021903
TGTCGT	96	96	0.0573028	0.0354183	0.0218845
TCCACG	143	143	0.0853573	0.0634732	0.0218841
TCGTCA	90	90	0.0537214	0.031856	0.0218654
AACGTA	104	104	0.062078	0.0402544	0.0218236
CGTCAC	87	88	0.0525276	0.0308321	0.0216955
ACGTCC	85	85	0.0507368	0.0292472	0.0214896
AGGGTC	374	375	0.223839	0.202357	0.021482
CTTCAA	657	661	0.394554	0.373124	0.02143
GGGCAA	327	330	0.196978	0.175592	0.021386
GTCAAC	255	256	0.152807	0.131482	0.021325
TCTCGT	109	110	0.0656595	0.0443549	0.0213046
CGCGGG	57	58	0.0346204	0.0133511	0.0212693
CGCCTT	114	114	0.0680471	0.0469028	0.0211443
CGACCA	78	78	0.0465585	0.0255591	0.0209994
GACGCG	47	47	0.0280545	0.00705637	0.0209981
TTGGGT	529	532	0.317553	0.296593	0.02096
TCGGAC	65	66	0.0393957	0.018451	0.0209447
TCCGTT	102	102	0.0608842	0.0399583	0.0209259
CCGCGT	48	48	0.0286514	0.00777103	0.0208804
AACACG	120	120	0.0716285	0.0507674	0.0208611
GACACG	115	115	0.068644	0.0480331	0.0206109
GGCTAC	314	314	0.187428	0.166831	0.020597
GCGTCG	44	44	0.0262638	0.00568354	0.0205803
ACAGCA	742	748	0.446484	0.425967	0.020517
CGCAAC	61	61	0.0364111	0.015921	0.0204901
TCGACG	41	41	0.0244731	0.00403593	0.0204372
CAGCTT	655	661	0.394554	0.374123	0.020431
CGTCTT	110	110	0.0656595	0.0452372	0.0204223
TAGGAA	611	614	0.366499	0.346178	0.020321
ACTACG	70	70	0.0417833	0.021478	0.0203053
GTACGA	59	59	0.0352173	0.0149378	0.0202795
CGACAC	81	81	0.0483492	0.0281807	0.0201685
CGTTTC	116	116	0.0692409	0.0490761	0.0201648
GTCGTC	70	70	0.0417833	0.02162	0.0201633
CCCTTG	451	452	0.269801	0.249661	0.02014
AGTCGT	80	80	0.0477523	0.0276282	0.0201241
ACAAGG	538	541	0.322925	0.302804	0.020121
CGGTTG	82	82	0.0489461	0.028888	0.0200581
CGCGAA	40	40	0.0238762	0.0038514	0.0200248
AATTCG	94	94	0.056109	0.0361113	0.0199977
TGTTCG	87	87	0.0519307	0.0319837	0.019947
GGGCAC	299	299	0.178474	0.158531	0.019943
AGGATT	508	511	0.305018	0.285128	0.01989
ACGGCG	47	47	0.0280545	0.00818302	0.0198715
AGCCTA	352	355	0.211901	0.192061	0.01984
ATCTCC	490	494	0.294871	0.275094	0.019777
GATTCG	84	84	0.0501399	0.0303717	0.0197682
GGATGG	589	595	0.355158	0.335502	0.019656
GGTAAG	311	313	0.186831	0.167186	0.019645
CGCTTT	99	99	0.0590935	0.0395206	0.0195729
ACGACG	43	45	0.0268607	0.00730254	0.0195582
AGCGTT	106	106	0.0632718	0.0437492	0.0195226
TCGACA	87	87	0.0519307	0.0324173	0.0195134
CGCGCC	54	54	0.0322328	0.012901	0.0193318
GCGCCA	99	99	0.0590935	0.0398541	0.0192394
GTGCGA	65	65	0.0387988	0.0195673	0.0192315
CTTCGT	107	107	0.0638687	0.0447162	0.0191525
TGTGAG	766	775	0.462601	0.44345	0.019151
TCTGGG	718	721	0.430368	0.411233	0.019135
CAAGGC	490	493	0.294274	0.27514	0.019134
AATCGC	72	72	0.0429771	0.0238751	0.019102
CCGGTC	72	72	0.0429771	0.0239085	0.0190686
TGATGT	558	564	0.336654	0.317607	0.019047
TCCCGT	116	116	0.0692409	0.050202	0.0190389
ACGCCA	107	107	0.0638687	0.0448509	0.0190178
ACATCG	89	89	0.0531245	0.0341596	0.0189649
ATCGGG	74	74	0.0441709	0.0253463	0.0188246
GCGCGG	55	55	0.0328297	0.014028	0.0188017
TTCTCG	118	118	0.0704347	0.0516574	0.0187773
CGAATC	81	82	0.0489461	0.0302029	0.0187432
CGTGTT	117	117	0.0698378	0.0511288	0.018709
GCGTCA	71	72	0.0429771	0.0242724	0.0187047
AATGTC	489	491	0.29308	0.274384	0.018696
TATCCG	70	70	0.0417833	0.0230904	0.0186929
CTACCG	76	76	0.0453647	0.0266839	0.0186808
CGGTCT	83	83	0.049543	0.0308933	0.0186497
CCGTCA	85	85	0.0507368	0.0321036	0.0186332
GTTCCA	524	526	0.313972	0.295339	0.018633
ACGTTC	95	95	0.0567059	0.0380788	0.0186271
TTCGGC	73	73	0.043574	0.0249559	0.0186181
GCGCTA	56	57	0.0340235	0.0154617	0.0185618
TTGGGA	613	614	0.366499	0.347959	0.01854
ATCCGT	87	87	0.0519307	0.0334222	0.0185085
ACGCGT	46	46	0.0274576	0.00895418	0.0185034
CGGATT	82	82	0.0489461	0.0305569	0.0183892
GTTCGC	55	55	0.0328297	0.0144481	0.0183816
TCGCAA	65	65	0.0387988	0.0204244	0.0183744
AATGGG	512	521	0.310987	0.292613	0.018374
CGCACG	64	64	0.0382019	0.0198851	0.0183168
ACGACA	90	90	0.0537214	0.0354286	0.0182928
GTTACG	61	61	0.0364111	0.0181787	0.0182324
CGACCG	43	43	0.0256669	0.00760961	0.0180573
GCGACA	70	70	0.0417833	0.0237695	0.0180138
CTCGAT	85	85	0.0507368	0.0327541	0.0179827
TACGGA	81	81	0.0483492	0.0304212	0.017928
CGGGTC	80	80	0.0477523	0.0299068	0.0178455
GGGATG	465	468	0.279351	0.261558	0.017793
GGGTGC	264	264	0.157583	0.13982	0.017763
GAACTA	383	384	0.229211	0.211493	0.017718
TGCGAT	71	71	0.0423802	0.0247314	0.0176488
TCGGCA	85	85	0.0507368	0.0331059	0.0176309
TAACGC	59	59	0.0352173	0.0176273	0.01759
GTCGCG	38	38	0.0226824	0.00509325	0.0175891
AGCGCG	46	47	0.0280545	0.0104965	0.017558
CGGTCA	77	78	0.0465585	0.0290128	0.0175457
TGCGCG	54	54	0.0322328	0.0148619	0.0173709
CGGCTA	66	66	0.0393957	0.0220602	0.0173355
CTCAGC	662	665	0.396941	0.379621	0.01732
GGCAGG	633	645	0.385003	0.367701	0.017302
GCTTCA	482	483	0.288305	0.27101	0.017295
GCGAAT	68	68	0.0405895	0.0232947	0.0172948
CTAGGA	445	447	0.266816	0.249568	0.017248
ACAGTG	650	655	0.390972	0.373752	0.01722
GGGCGT	94	94	0.056109	0.0388977	0.0172113
CGACGG	38	38	0.0226824	0.00564942	0.017033
CGAATT	89	89	0.0531245	0.0361447	0.0169798
ACTCGT	78	78	0.0465585	0.0295858	0.0169727
GATACG	63	63	0.037605	0.0206529	0.0169521
CGTCGG	38	38	0.0226824	0.00583873	0.0168437
ACCACG	118	119	0.0710316	0.0541892	0.0168424
GCCGTA	54	55	0.0328297	0.0159951	0.0168346
TCACCC	352	353	0.210707	0.193912	0.016795
GTCACG	93	93	0.0555121	0.0387176	0.0167945
TACGAC	52	52	0.031039	0.0142881	0.0167509
ACGCTT	82	82	0.0489461	0.0322684	0.0166777
TGGTTG	552	556	0.331879	0.315224	0.016655
CATCGG	82	82	0.0489461	0.0324687	0.0164774
GTCGAT	64	64	0.0382019	0.021762	0.0164399
CCATCG	86	86	0.0513338	0.0349069	0.0164269
ATCTGC	460	463	0.276367	0.260014	0.016353
CCGCAT	67	68	0.0405895	0.0242383	0.0163512
ACCGGT	65	66	0.0393957	0.0230467	0.016349
ATTCGG	87	87	0.0519307	0.0356315	0.0162992
TACCCG	72	72	0.0429771	0.026703	0.0162741
ATAACG	74	75	0.0447678	0.0285747	0.0161931
CGCGCA	52	52	0.031039	0.0149639	0.0160751
CTCACG	113	113	0.0674502	0.051376	0.0160742
TACGCG	33	33	0.0196978	0.00363788	0.0160599
CCGCAC	71	71	0.0423802	0.0263585	0.0160217
CGACAA	83	83	0.049543	0.0335821	0.0159609
TCATCG	85	85	0.0507368	0.0348423	0.0158945
CACAGA	962	972	0.580191	0.564344	0.015847
GGGCGG	118	119	0.0710316	0.0551893	0.0158423
GCGCAT	72	72	0.0429771	0.0271436	0.0158335
CGCAAA	75	75	0.0447678	0.0289669	0.0158009
TTCGCT	79	79	0.0471554	0.0313805	0.0157749
GCAGTT	405	407	0.24294	0.227194	0.015746
CGTTGG	77	77	0.0459616	0.0303328	0.0156288
CCCGTT	85	85	0.0507368	0.0352037	0.0155331
TCGTCT	95	95	0.0567059	0.0411749	0.015531
TGCGCA	94	94	0.056109	0.0405842	0.0155248
CGTCGT	38	38	0.0226824	0.0071745	0.0155079
TTCGAT	81	81	0.0483492	0.0328719	0.0154773
TTTGAG	744	749	0.447081	0.431605	0.015476
GCGCGT	44	44	0.0262638	0.0108208	0.015443
ACGCGG	39	39	0.0232793	0.00784367	0.0154356
CTTGGG	560	565	0.337251	0.32182	0.015431
GCGTGT	124	126	0.0752099	0.0598188	0.0153911
GTCAGG	436	441	0.263235	0.247871	0.015364
CGCATC	68	68	0.0405895	0.0252843	0.0153052
TACGCC	51	51	0.0304421	0.0151998	0.0152423
CGTCGA	32	32	0.0191009	0.00389285	0.0152081
CCCAGT	508	515	0.307406	0.292272	0.015134
TCCGGT	83	83	0.049543	0.0344131	0.0151299
CGCGTC	37	37	0.0220855	0.00698336	0.0151021
GCAGTC	336	336	0.20056	0.185514	0.015046
ACTTCC	520	521	0.310987	0.295949	0.015038
GTGCGT	95	102	0.0608842	0.045855	0.0150292
ATCGTC	67	67	0.0399926	0.0249706	0.015022
CTTTGC	512	514	0.306809	0.291802	0.015007
[truncated: 2,097 more rows]
